# Supplementary material for: Cytotoxic and Pathogenic Properties of Klebsiella oxytoca Isolated from Laboratory Animals
Source: PLoS One. 2014 Jul 24;9(7):e100542. doi: 10.1371/journal.pone.0100542 (PMC4109914; doi:10.1371/journal.pone.0100542)
Supplement: Table S1 — The most significantly perturbed genes (adjusted p-value <0.05). In addition to the p-value from the differential expression analysis, log-fold change and direction of effect are shown. (XLSX) [file pone.0100542.s007.xlsx]

## Sheet: Sheet1
ProbeName	p-value	Corrected p-value	FCAbsolute	regulation	Fold change	Log Fold change	gene
A_23_P100441	1.0669e-06	0.0100949	1.4291	down	-1.4291	-0.515108	FAM192A
A_33_P3290562	1.77202e-06	0.0100949	3.05765	up	3.05765	1.61242	GLI3
A_33_P3262854	3.20729e-06	0.0147962	2.1939	up	2.1939	1.1335	LIMS3L
A_23_P158096	5.5313e-06	0.0147962	2.00421	up	2.00421	1.00304	COL27A1
A_23_P10815	5.6131e-06	0.0147962	8.42209	up	8.42209	3.07418	PUM1
A_33_P3363168	5.73814e-06	0.0147962	20.8872	up	20.8872	4.38455	SSH2
A_23_P250644	5.86828e-06	0.0147962	2.05104	down	-2.05104	-1.03636	CDKN2AIPNL
A_23_P209246	7.11013e-06	0.0147962	11.9855	up	11.9855	3.58322	GLI2
A_23_P157404	7.11619e-06	0.0147962	1.27111	down	-1.27111	-0.346094	AP1S1
A_24_P787889	7.25674e-06	0.0147962	1.8847	down	-1.8847	-0.914335	TMEM191B
A_23_P52017	8.34463e-06	0.0147962	3.56119	up	3.56119	1.83236	ASPM
A_33_P3289251	8.45257e-06	0.0147962	6.77985	down	-6.77985	-2.76125	LOC644727
A_23_P54006	8.57599e-06	0.0147962	1.90461	up	1.90461	0.929495	HECTD1
A_24_P306726	8.65756e-06	0.0147962	2.04965	down	-2.04965	-1.03538	TPT1
A_23_P330999	9.53381e-06	0.0154133	2.01798	down	-2.01798	-1.01291	MED23
A_24_P176714	9.92052e-06	0.0154133	1.4914	down	-1.4914	-0.576669	B9D1
A_33_P3338300	1.09397e-05	0.0157312	2.4937	up	2.4937	1.31828	CASZ1
A_33_P3299705	1.14705e-05	0.0157312	1.50657	down	-1.50657	-0.591266	NOMO1
A_23_P145978	1.15058e-05	0.0157312	2.48195	down	-2.48195	-1.31148	VIPR2
A_24_P336276	1.19777e-05	0.0157466	1.95874	up	1.95874	0.969923	SLCO3A1
A_23_P22263	1.38178e-05	0.0174929	10.3108	up	10.3108	3.36609	BANP
A_23_P59426	1.46621e-05	0.0177518	2.45171	up	2.45171	1.29379	PAXIP1
A_23_P53217	1.5079e-05	0.0177518	3.62107	up	3.62107	1.85641	EED
A_23_P104318	1.55804e-05	0.0177518	7.32041	up	7.32041	2.87192	DDIT4
A_23_P106874	1.72196e-05	0.0178853	1.19598	down	-1.19598	-0.258189	PMFBP1
A_32_P524904	1.80188e-05	0.0178853	4.16488	up	4.16488	2.05827	C11orf86
A_23_P393645	1.84265e-05	0.0178853	2.59386	down	-2.59386	-1.3751	ADAMTS13
A_33_P3298440	1.86892e-05	0.0178853	9.09648	down	-9.09648	-3.18531	LOC729324
A_23_P134167	1.98206e-05	0.0180228	1.41769	down	-1.41769	-0.503545	PDSS2
A_23_P46369	2.18663e-05	0.0187904	1.87851	down	-1.87851	-0.90959	RAB13
A_23_P42198	2.46687e-05	0.0187904	2.90714	up	2.90714	1.5396	HIST1H3G
A_23_P201319	2.64428e-05	0.0187904	11.4188	up	11.4188	3.51335	DISP1
A_32_P191895	2.64492e-05	0.0187904	2.79857	down	-2.79857	-1.48469	LOC100129960
A_33_P3304212	2.66232e-05	0.0187904	5.668	up	5.668	2.50284	PLEKHG3
A_23_P76901	2.67693e-05	0.0187904	7.2079	up	7.2079	2.84958	PLEKHG3
A_23_P111303	2.67703e-05	0.0187904	10.7935	up	10.7935	3.4321	SCAF8
A_33_P3713357	2.72407e-05	0.0187904	1.77002	down	-1.77002	-0.823762	ALCAM
A_23_P310483	2.73957e-05	0.0187904	5.92979	up	5.92979	2.56798	C8orf58
A_23_P202945	2.74848e-05	0.0187904	2.07247	down	-2.07247	-1.05135	ZBTB44
A_33_P3402725	2.88727e-05	0.0187904	4.83463	up	4.83463	2.27341	ASH1L
A_33_P3405946	3.0105e-05	0.0187904	1.97883	up	1.97883	0.984645	RBM39
A_33_P3502640	3.03177e-05	0.0187904	5.50777	up	5.50777	2.46147	DTX2
A_23_P47614	3.1109e-05	0.0187904	2.23372	down	-2.23372	-1.15945	PHLDA2
A_33_P3336103	3.1681e-05	0.0187904	3.92336	up	3.92336	1.97209	TIGD5
A_23_P101093	3.18869e-05	0.0187904	1.98975	down	-1.98975	-0.992588	COPZ2
A_24_P129341	3.35902e-05	0.0187904	2.03794	down	-2.03794	-1.02711	AKR1B10
A_33_P3255814	3.42884e-05	0.0187904	1.84888	down	-1.84888	-0.886653	MRS2
A_23_P169003	3.44326e-05	0.0187904	1.90642	up	1.90642	0.930863	SH2D4A
A_23_P369899	3.4491e-05	0.0187904	4.72926	down	-4.72926	-2.24161	TMEM158
A_33_P3248610	3.46332e-05	0.0187904	4.6807	up	4.6807	2.22672	ASXL2
A_23_P5415	3.62649e-05	0.0191139	3.11524	up	3.11524	1.63934	NIF3L1
A_33_P3217119	3.69431e-05	0.0191139	2.03901	down	-2.03901	-1.02787	OSCP1
A_33_P3217689	3.76205e-05	0.0191139	4.3906	up	4.3906	2.13442	JMY
A_32_P126311	3.82074e-05	0.0191139	3.07652	up	3.07652	1.6213	SLC38A9
A_33_P3296074	3.85768e-05	0.0191139	2.55234	up	2.55234	1.35182	ZNF131
A_23_P57306	3.89758e-05	0.0191139	1.48839	up	1.48839	0.57375	CHAF1B
A_33_P3344618	3.95193e-05	0.0191139	3.61768	up	3.61768	1.85507	TFEB
A_23_P120467	3.9703e-05	0.0191139	13.9458	up	13.9458	3.80176	ZFP64
A_24_P370887	4.0318e-05	0.0191404	1.56538	down	-1.56538	-0.646512	VAMP3
A_23_P259874	4.17735e-05	0.01944	2.88163	up	2.88163	1.52689	SEC22A
A_23_P151459	4.23276e-05	0.01944	1.7761	up	1.7761	0.828714	MYCBP2
A_33_P3269408	4.26552e-05	0.01944	1.55767	down	-1.55767	-0.639387	FOXI2
A_33_P3334448	4.50138e-05	0.0201147	2.54222	down	-2.54222	-1.34609	SNORA62
A_24_P277955	4.53981e-05	0.0201147	1.28576	down	-1.28576	-0.362623	FIS1
A_24_P254965	4.63727e-05	0.0201147	1.47622	down	-1.47622	-0.561905	HDAC8
A_33_P3216297	4.64896e-05	0.0201147	19.7097	up	19.7097	4.30083	NR3C1
A_33_P3280784	4.7713e-05	0.020386	1.89621	down	-1.89621	-0.923116	C10orf57
A_23_P146084	5.106e-05	0.0204926	1.42972	down	-1.42972	-0.515728	GSR
A_23_P109254	5.11708e-05	0.0204926	2.16046	up	2.16046	1.11134	RBM39
A_23_P393607	5.14372e-05	0.0204926	2.88388	up	2.88388	1.52801	SNAP47
A_23_P322	5.31214e-05	0.0204926	13.1352	up	13.1352	3.71536	EFNA4
A_33_P3357247	5.33143e-05	0.0204926	3.24399	up	3.24399	1.69777	USP36
A_23_P116037	5.33259e-05	0.0204926	1.48035	down	-1.48035	-0.565938	TM7SF2
A_23_P15174	5.33961e-05	0.0204926	1.80228	down	-1.80228	-0.849823	MT1F
A_33_P3231367	5.44472e-05	0.0204926	1.76651	down	-1.76651	-0.820904	ATXN10
A_32_P226786	5.48203e-05	0.0204926	4.7844	up	4.7844	2.25834	FAM126B
A_23_P301247	5.5896e-05	0.0204926	2.20661	up	2.20661	1.14183	HIST2H2AC
A_33_P3280930	5.61652e-05	0.0204926	2.27018	down	-2.27018	-1.18281	SNHG6
A_23_P202117	5.6356e-05	0.0204926	2.2292	down	-2.2292	-1.15653	PCGF5
A_24_P333567	5.76125e-05	0.0206265	3.74716	down	-3.74716	-1.9058	LOC100289341
A_23_P146654	5.7931e-05	0.0206265	1.88696	up	1.88696	0.916061	BAG1
A_23_P88630	5.92135e-05	0.0208658	5.43774	up	5.43774	2.44301	BLM
A_33_P3215059	6.07389e-05	0.0211849	1.79781	down	-1.79781	-0.846242	NSMCE1
A_23_P401568	6.44706e-05	0.0216374	1.94726	up	1.94726	0.961447	MAT2A
A_33_P3386726	6.51385e-05	0.0216374	1.78723	up	1.78723	0.837723	PI4KB
A_23_P149375	6.52834e-05	0.0216374	1.59003	down	-1.59003	-0.66905	THEM4
A_23_P23017	6.54876e-05	0.0216374	1.87445	down	-1.87445	-0.906471	C1orf123
A_33_P3333078	6.57749e-05	0.0216374	3.97307	up	3.97307	1.99026	ARID1B
A_33_P3227506	6.63777e-05	0.0216374	4.35731	up	4.35731	2.12344	BPTF
A_24_P196704	6.66576e-05	0.0216374	3.25566	up	3.25566	1.70295	MLL5
A_33_P3404959	6.71004e-05	0.0216374	1.64362	down	-1.64362	-0.716877	C2orf68
A_23_P214739	6.87218e-05	0.0219531	2.34735	up	2.34735	1.23103	FBXL4
A_32_P141923	7.09836e-05	0.0224657	2.23934	down	-2.23934	-1.16307	NACA2
A_24_P126425	7.21984e-05	0.0225416	3.70562	up	3.70562	1.88972	FAM188B
A_24_P242132	7.25424e-05	0.0225416	2.16181	down	-2.16181	-1.11224	NRBP2
A_33_P3350074	7.64278e-05	0.022808	2.52487	up	2.52487	1.33621	SLC25A19
A_33_P3310696	7.69562e-05	0.022808	1.88388	up	1.88388	0.913711	UBE2J2
A_23_P129556	7.69951e-05	0.022808	4.57282	up	4.57282	2.19308	IL4R
A_23_P120270	7.818e-05	0.022808	1.51091	down	-1.51091	-0.595422	MCFD2
A_24_P217834	7.84378e-05	0.022808	4.55406	up	4.55406	2.18715	HIST1H3D
A_33_P3301709	7.95576e-05	0.022808	1.4602	down	-1.4602	-0.546165	GNG4
A_23_P92093	7.98567e-05	0.022808	1.26248	up	1.26248	0.336262	CELSR3
A_23_P433676	8.00726e-05	0.022808	3.40733	up	3.40733	1.76864	ZNF529
A_23_P27947	8.49956e-05	0.0230699	1.99863	up	1.99863	0.999008	PDCD2L
A_24_P112447	8.53698e-05	0.0230699	5.44574	up	5.44574	2.44513	ENTPD7
A_24_P27977	8.54527e-05	0.0230699	3.85378	up	3.85378	1.94628	TRPM2
A_24_P268786	8.57708e-05	0.0230699	2.47051	up	2.47051	1.30481	MYNN
A_23_P427502	8.58106e-05	0.0230699	6.14438	up	6.14438	2.61927	ZNRF3
A_23_P435002	8.66152e-05	0.0230699	3.05029	up	3.05029	1.60895	SRFBP1
A_24_P262127	8.87359e-05	0.0230699	13.0683	down	-13.0683	-3.708	RRAD
A_23_P86660	8.87884e-05	0.0230699	2.05332	down	-2.05332	-1.03796	HNRNPA3
A_23_P251316	8.92603e-05	0.0230699	1.526	down	-1.526	-0.609759	CTNND1
A_23_P402733	8.97904e-05	0.0230699	2.70285	up	2.70285	1.43448	SON
A_23_P108342	9.06659e-05	0.0230699	5.20989	up	5.20989	2.38125	ZNF571
A_23_P89910	9.10282e-05	0.0230699	1.80751	up	1.80751	0.854	GEMIN7
A_23_P14774	9.17744e-05	0.0230699	1.51549	down	-1.51549	-0.599786	CTSH
A_33_P3394312	9.51084e-05	0.0230699	1.3682	down	-1.3682	-0.452275	OR2A2
A_23_P125265	9.59748e-05	0.0230699	1.90977	up	1.90977	0.933397	KPNA2
A_33_P3374997	9.60575e-05	0.0230699	19.5745	down	-19.5745	-4.2909	LOC144486
A_24_P177585	9.68842e-05	0.0230699	4.90533	up	4.90533	2.29435	GEN1
A_24_P346126	9.75047e-05	0.0230699	1.91758	down	-1.91758	-0.939287	SERF1A
A_33_P3213997	9.75969e-05	0.0230699	1.6193	down	-1.6193	-0.695373	DHRS4L2
A_23_P361085	9.92946e-05	0.0230699	1.57187	up	1.57187	0.652481	SNHG5
A_23_P341325	9.98929e-05	0.0230699	1.39496	down	-1.39496	-0.480221	RPL10L
A_23_P75921	0.000100029	0.0230699	18.7834	up	18.7834	4.23139	TRAF6
A_33_P3261246	0.00010155	0.0230699	3.13268	down	-3.13268	-1.6474	RPL37
A_23_P74581	0.000102692	0.0230699	3.57213	up	3.57213	1.83679	SNHG12
A_33_P3475737	0.000103667	0.0230699	2.32527	up	2.32527	1.2174	ZBTB8A
A_33_P3346032	0.000104335	0.0230699	14.7834	down	-14.7834	-3.8859	LOC727808
A_33_P3330549	0.000105576	0.0230699	1.57584	down	-1.57584	-0.656125	SLC44A2
A_33_P3308432	0.000106615	0.0230699	1.93924	down	-1.93924	-0.955488	MORN1
A_23_P161522	0.000108931	0.0230699	1.92856	down	-1.92856	-0.947527	TMEM134
A_23_P100711	0.000109106	0.0230699	1.6366	up	1.6366	0.710702	PMP22
A_23_P88234	0.000110632	0.0230699	1.44213	down	-1.44213	-0.528205	FAM158A
A_23_P103511	0.000111849	0.0230699	4.12573	up	4.12573	2.04465	C1orf226
A_23_P323143	0.000112579	0.0230699	1.80527	up	1.80527	0.852218	ZNF767
A_24_P377269	0.000112832	0.0230699	1.58969	up	1.58969	0.668746	HSPA4
A_33_P3415744	0.000114362	0.0230699	4.68036	up	4.68036	2.22662	ANKRD36B
A_32_P755542	0.000115069	0.0230699	1.84891	up	1.84891	0.886678	TAMM41
A_23_P250274	0.000115444	0.0230699	2.43746	up	2.43746	1.28538	LRRC8A
A_24_P419039	0.000115767	0.0230699	1.74486	down	-1.74486	-0.803107	PCDH19
A_23_P106737	0.000116244	0.0230699	1.34725	up	1.34725	0.430017	LUC7L
A_23_P145485	0.00011671	0.0230699	1.99958	down	-1.99958	-0.999696	ULBP2
A_32_P174908	0.00011758	0.0230699	19.9214	up	19.9214	4.31625	WAPAL
A_33_P3244181	0.00011788	0.0230699	1.36405	down	-1.36405	-0.447892	HSBP1
A_23_P147296	0.000118688	0.0230699	1.6747	down	-1.6747	-0.743902	NFU1
A_23_P158570	0.000119044	0.0230699	2.15927	down	-2.15927	-1.11054	ACADSB
A_23_P65830	0.000120153	0.0230699	1.25371	up	1.25371	0.326208	HDDC3
A_32_P38637	0.000120328	0.0230699	4.49852	up	4.49852	2.16945	KRBA1
A_33_P3278144	0.000120748	0.0230699	1.9723	down	-1.9723	-0.97988	ANKRD42
A_23_P83159	0.000120777	0.0230699	4.55734	up	4.55734	2.18819	KLHL9
A_33_P3345936	0.000121035	0.0230699	1.33585	down	-1.33585	-0.417753	CCDC9
A_24_P314597	0.000121148	0.0230699	9.97333	up	9.97333	3.31808	KIAA0319L
A_32_P8546	0.000121295	0.0230699	4.5043	up	4.5043	2.1713	LINC00473
A_23_P404965	0.000121989	0.0230699	5.48242	down	-5.48242	-2.45481	GNL1
A_33_P3401621	0.00012259	0.0230699	2.10939	up	2.10939	1.07682	CCNB1
A_32_P113508	0.000126664	0.0230699	1.5931	up	1.5931	0.67184	ATG16L1
A_32_P857658	0.000127204	0.0230699	1.26917	down	-1.26917	-0.343882	RPLP1
A_23_P329740	0.000127521	0.0230699	2.89678	up	2.89678	1.53445	UBC
A_33_P3413098	0.000128234	0.0230699	1.76569	down	-1.76569	-0.820236	LOC100129550
A_33_P3224702	0.000128535	0.0230699	1.77239	down	-1.77239	-0.825695	C14orf135
A_24_P185604	0.000128602	0.0230699	2.07337	down	-2.07337	-1.05198	NDRG3
A_23_P120710	0.000128956	0.0230699	1.79773	down	-1.79773	-0.846174	TTC3
A_33_P3242649	0.000129173	0.0230699	12.9374	up	12.9374	3.69348	KIF18A
A_33_P3302312	0.000129305	0.0230699	1.99212	down	-1.99212	-0.994307	IER5L
A_33_P3280405	0.000129921	0.0230699	1.94375	down	-1.94375	-0.95884	OR7E37P
A_24_P120346	0.000130099	0.0230699	1.50081	down	-1.50081	-0.58574	NIT2
A_23_P209962	0.000130682	0.0230699	1.70292	up	1.70292	0.768013	SMC6
A_33_P3227788	0.00013117	0.0230699	4.32348	up	4.32348	2.11219	PANK1
A_33_P3398897	0.000132867	0.0230699	1.5192	down	-1.5192	-0.603315	QDPR
A_23_P133585	0.000133128	0.0230699	3.75607	up	3.75607	1.90922	CDK7
A_23_P64611	0.000133418	0.0230699	1.51095	up	1.51095	0.595456	P2RY6
A_23_P34396	0.000133485	0.0230699	8.32345	down	-8.32345	-3.05718	C1orf63
A_23_P207319	0.000133639	0.0230699	3.65214	up	3.65214	1.86874	MAP3K14
A_23_P122228	0.000136723	0.0230699	1.22505	down	-1.22505	-0.292839	NDUFS6
A_23_P365226	0.000136734	0.0230699	3.36058	up	3.36058	1.74871	FAM161B
A_24_P406714	0.000136763	0.0230699	13.6499	up	13.6499	3.77081	MLLT10
A_23_P70231	0.000136789	0.0230699	1.37421	down	-1.37421	-0.458602	ALDH7A1
A_33_P3335621	0.000137011	0.0230699	1.65694	down	-1.65694	-0.728519	PSMD10
A_23_P256107	0.000138201	0.0231561	1.93586	down	-1.93586	-0.952973	HPSE
A_23_P152727	0.000140762	0.0234248	2.12653	up	2.12653	1.0885	PLEKHM1
A_23_P46333	0.000141815	0.0234248	3.17634	up	3.17634	1.66736	MTF2
A_23_P76435	0.00014201	0.0234248	1.88941	down	-1.88941	-0.917934	GATC
A_33_P3337771	0.000143047	0.0234248	9.1939	up	9.1939	3.20068	TGS1
A_23_P89755	0.000144375	0.0234248	2.29333	up	2.29333	1.19744	RNF138
A_24_P162373	0.000144479	0.0234248	7.15974	up	7.15974	2.83991	ZNRF3
A_33_P3296205	0.000144601	0.0234248	2.12855	up	2.12855	1.08987	TSC22D1
A_23_P56578	0.000147614	0.0235703	2.14349	down	-2.14349	-1.09996	VIT
A_24_P333494	0.000149266	0.0235703	8.55851	up	8.55851	3.09736	FBXO42
A_23_P97394	0.000149953	0.0235703	8.81977	up	8.81977	3.14074	BCAR3
A_33_P3213029	0.000151198	0.0235703	15.5632	up	15.5632	3.96007	RNF43
A_32_P703	0.000151712	0.0235703	4.33512	down	-4.33512	-2.11607	LOC646626
A_33_P3211804	0.000151819	0.0235703	4.43297	up	4.43297	2.14827	RUNX1
A_23_P201951	0.00015322	0.0235703	24.3948	up	24.3948	4.6085	ARID4B
A_24_P124370	0.000156398	0.0235703	1.88854	down	-1.88854	-0.917271	PARVA
A_23_P32707	0.000156797	0.0235703	2.62551	up	2.62551	1.3926	ESPL1
A_33_P3355071	0.00015758	0.0235703	5.53202	up	5.53202	2.46781	MLLT10
A_23_P122947	0.00015859	0.0235703	6.10185	up	6.10185	2.60925	AVL9
A_33_P3413168	0.000159892	0.0235703	2.45014	up	2.45014	1.29287	COL27A1
A_33_P3383606	0.000161873	0.0235703	1.25642	down	-1.25642	-0.329316	KCP
A_23_P8561	0.000162003	0.0235703	1.89254	down	-1.89254	-0.920326	RHBDD2
A_23_P218654	0.000162115	0.0235703	2.75972	up	2.75972	1.46452	ZGPAT
A_23_P12526	0.00016214	0.0235703	2.45746	up	2.45746	1.29717	TP53BP2
A_33_P3814473	0.000162527	0.0235703	2.00698	up	2.00698	1.00503	TMSB4XP1
A_32_P73821	0.000163057	0.0235703	1.53103	down	-1.53103	-0.614503	CSDE1
A_33_P3333030	0.000163246	0.0235703	1.35376	down	-1.35376	-0.436973	SUFU
A_23_P30495	0.000163513	0.0235703	5.10118	up	5.10118	2.35083	HMGCR
A_23_P21162	0.000163541	0.0235703	1.61338	down	-1.61338	-0.690084	TCTEX1D2
A_23_P26557	0.000163888	0.0235703	1.53332	up	1.53332	0.616654	C16orf59
A_23_P70201	0.000164181	0.0235703	9.93323	up	9.93323	3.31226	CHD1
A_23_P348257	0.000165856	0.0235703	4.53036	up	4.53036	2.17962	NUAK1
A_24_P121956	0.000166313	0.0235703	1.84571	down	-1.84571	-0.884175	TMEM86B
A_23_P141965	0.000166948	0.0235703	5.06858	up	5.06858	2.34158	HAUS8
A_23_P352435	0.000167618	0.0235703	2.71896	up	2.71896	1.44306	RGS12
A_33_P3331687	0.000167882	0.0235703	1.6349	down	-1.6349	-0.709204	GPSM1
A_23_P110430	0.000168733	0.0235703	2.76453	down	-2.76453	-1.46704	MSX1
A_24_P53976	0.000169079	0.0235703	2.17959	down	-2.17959	-1.12406	GLUL
A_24_P167877	0.00016917	0.0235703	3.28137	up	3.28137	1.7143	LOC100132247
A_33_P3290622	0.000169635	0.0235703	1.87995	down	-1.87995	-0.910697	PDZD11
A_33_P3399560	0.000171065	0.0236382	1.40648	down	-1.40648	-0.492094	IFT27
A_23_P150935	0.000171507	0.0236382	3.80247	up	3.80247	1.92694	TROAP
A_23_P255785	0.000172431	0.0236701	5.81981	up	5.81981	2.54097	NCK1
A_33_P3361746	0.000173801	0.0236712	5.68245	up	5.68245	2.50651	TRPS1
A_23_P334218	0.000173824	0.0236712	4.92601	up	4.92601	2.30042	WDR67
A_23_P65532	0.000175049	0.0237144	2.43295	up	2.43295	1.2827	PELI2
A_23_P256682	0.000175529	0.0237144	1.63223	up	1.63223	0.706844	APEX2
A_33_P3218188	0.000178671	0.0238801	2.49736	up	2.49736	1.32041	SPSB2
A_23_P259901	0.000178741	0.0238801	1.76566	down	-1.76566	-0.820205	TKTL1
A_24_P484797	0.000178851	0.0238801	1.58068	down	-1.58068	-0.660546	CIDECP
A_33_P3217649	0.000180707	0.0240066	1.79119	down	-1.79119	-0.840917	C9orf116
A_32_P170444	0.000181203	0.0240066	1.52431	down	-1.52431	-0.608156	SUB1
A_23_P255884	0.000184138	0.024245	1.63398	down	-1.63398	-0.708391	GSN
A_24_P183150	0.000184421	0.024245	2.0077	down	-2.0077	-1.00555	CXCL3
A_23_P112113	0.000185574	0.024303	1.29805	down	-1.29805	-0.376342	KIAA0196
A_32_P163125	0.000186974	0.0243159	6.21511	up	6.21511	2.63578	SGMS1
A_32_P106194	0.000187505	0.0243159	4.95463	up	4.95463	2.30878	TMEM92
A_23_P70445	0.000187806	0.0243159	2.45521	up	2.45521	1.29585	HIST1H3E
A_23_P76841	0.000192377	0.024619	5.90378	up	5.90378	2.56164	NGDN
A_33_P3225567	0.000193528	0.024619	1.54994	down	-1.54994	-0.632208	TRMT2B
A_33_P3220347	0.000193574	0.024619	2.33235	down	-2.33235	-1.22178	CNPY1
A_33_P3318459	0.000194075	0.024619	1.88312	down	-1.88312	-0.913124	SUMO1
A_32_P32653	0.000194469	0.024619	1.46003	up	1.46003	0.545999	SENP5
A_23_P97250	0.000195385	0.0246438	5.72857	up	5.72857	2.51817	GON4L
A_23_P1145	0.000199343	0.0248445	2.2576	up	2.2576	1.17479	MTPAP
A_32_P36235	0.000199775	0.0248445	1.81473	down	-1.81473	-0.859756	IER2
A_23_P71537	0.000200156	0.0248445	5.91494	up	5.91494	2.56436	CSPP1
A_33_P3390580	0.000201612	0.0248445	1.63559	up	1.63559	0.709815	CCDC144A
A_23_P111635	0.000201813	0.0248445	1.80848	down	-1.80848	-0.854781	STYXL1
A_23_P28263	0.000202065	0.0248445	1.97315	up	1.97315	0.980499	CTDSP1
A_24_P322395	0.000203267	0.0248946	1.42851	up	1.42851	0.514511	EGLN2
A_33_P3289810	0.000203968	0.0248946	1.8088	down	-1.8088	-0.855034	LOC100509091
A_23_P426021	0.000205853	0.0248946	2.10981	down	-2.10981	-1.07711	SEL1L3
A_23_P69988	0.000208096	0.0248946	1.49539	up	1.49539	0.58052	RARS
A_32_P70724	0.000209806	0.0248946	2.81924	up	2.81924	1.49531	KDM5B
A_24_P356601	0.000210403	0.0248946	9.68108	down	-9.68108	-3.27517	HEXIM1
A_33_P3419621	0.000211854	0.0248946	1.72784	down	-1.72784	-0.788972	LOC100289580
A_33_P3246990	0.000211954	0.0248946	1.98157	up	1.98157	0.986642	XIAP
A_23_P83498	0.000212209	0.0248946	3.04147	up	3.04147	1.60477	IGF2BP1
A_33_P3230290	0.000212489	0.0248946	1.86009	down	-1.86009	-0.895375	ACAP3
A_23_P16078	0.000212629	0.0248946	1.65296	down	-1.65296	-0.72505	PAFAH1B3
A_33_P3316686	0.000213156	0.0248946	1.69137	down	-1.69137	-0.758194	CYB5R4
A_23_P149695	0.000213396	0.0248946	3.56409	up	3.56409	1.83353	ATP1A1OS
A_33_P3369567	0.000215993	0.0249678	1.64606	down	-1.64606	-0.719015	LSP1
A_33_P3332438	0.000217076	0.0249678	1.46891	down	-1.46891	-0.554742	C6orf72
A_33_P3329878	0.000217267	0.0249678	1.62022	up	1.62022	0.696187	RNF216
A_33_P3300757	0.000218359	0.0249678	7.47551	up	7.47551	2.90217	DOPEY1
A_23_P93269	0.000218753	0.0249678	6.08885	up	6.08885	2.60617	ZNF165
A_24_P273253	0.000219652	0.0249678	1.69029	down	-1.69029	-0.757268	AHNAK2
A_33_P3405789	0.000219685	0.0249678	3.00075	up	3.00075	1.58532	TULP3
A_32_P81768	0.000219868	0.0249678	2.10176	down	-2.10176	-1.0716	TMEM167A
A_23_P393713	0.000221177	0.0250206	7.03721	up	7.03721	2.815	IGHMBP2
A_24_P15765	0.000221797	0.0250206	2.34662	down	-2.34662	-1.23058	RPS7P5
A_23_P100196	0.000224991	0.0251493	2.09298	up	2.09298	1.06556	USP10
A_33_P3288074	0.000225659	0.0251493	8.33736	down	-8.33736	-3.05959	LOC730202
A_24_P156267	0.000225881	0.0251493	8.147	down	-8.147	-3.02627	SOX12
A_33_P3213767	0.000228777	0.0251551	1.71747	down	-1.71747	-0.780289	CCDC157
A_24_P89457	0.000229214	0.0251551	2.7029	down	-2.7029	-1.43451	CDKN1A
A_23_P307400	0.000229459	0.0251551	2.88082	up	2.88082	1.52648	CEP95
A_23_P259586	0.000229728	0.0251551	2.5589	up	2.5589	1.35552	TTK
A_23_P145569	0.000230905	0.0251551	1.77	down	-1.77	-0.823752	SLC22A1
A_33_P3230594	0.000231085	0.0251551	2.24409	down	-2.24409	-1.16613	LOC100507547
A_33_P3338166	0.000232019	0.025163	4.727	up	4.727	2.24093	NUAK2
A_24_P79808	0.000232929	0.025163	1.74813	down	-1.74813	-0.805812	PBXIP1
A_23_P123848	0.000233921	0.025163	3.93447	up	3.93447	1.97617	DAB2IP
A_33_P3228300	0.000234102	0.025163	1.61752	up	1.61752	0.693786	RCL1
A_23_P408239	0.000235459	0.025186	2.37185	up	2.37185	1.24601	PASK
A_23_P206901	0.000238429	0.0253886	4.8832	up	4.8832	2.28783	NDE1
A_24_P257108	0.000240029	0.025419	1.60341	down	-1.60341	-0.681144	TANK
A_24_P212531	0.000240265	0.025419	1.52367	down	-1.52367	-0.607547	B3GALNT2
A_33_P3349521	0.000240945	0.025419	1.79247	down	-1.79247	-0.841945	TMEM66
A_33_P3227345	0.00024308	0.02553	1.8769	down	-1.8769	-0.908351	FKBP1A
A_24_P19752	0.000243554	0.02553	1.42894	down	-1.42894	-0.51495	PEX19
A_23_P168276	0.000244239	0.02553	2.02603	up	2.02603	1.01865	TBPL1
A_23_P218579	0.000246082	0.0255959	2.89493	down	-2.89493	-1.53353	GLB1L
A_33_P3386262	0.000246733	0.0255959	1.71469	up	1.71469	0.777944	CDT1
A_23_P162142	0.000247567	0.0255959	2.20252	up	2.20252	1.13915	TSKU
A_23_P159937	0.000247864	0.0255959	2.32322	down	-2.32322	-1.21613	SLC6A8
A_33_P3422429	0.00024912	0.0256481	5.22517	up	5.22517	2.38548	INADL
A_23_P101054	0.000250785	0.025742	1.72948	down	-1.72948	-0.79034	KRT34
A_33_P3216933	0.00025476	0.025893	7.40864	up	7.40864	2.88921	SIK2
A_23_P501877	0.000256156	0.025893	3.08717	up	3.08717	1.62629	ZFP64
A_32_P92399	0.000258056	0.025893	1.52279	up	1.52279	0.606718	COG8
A_23_P500130	0.000258668	0.025893	11.4456	up	11.4456	3.51672	KANK1
A_33_P3608210	0.00025904	0.025893	1.4704	down	-1.4704	-0.556211	MIR31HG
A_33_P3233774	0.000259795	0.025893	3.26639	up	3.26639	1.7077	ZNF174
A_32_P155364	0.000259862	0.025893	2.17498	down	-2.17498	-1.121	RPL7
A_32_P57702	0.000260011	0.025893	1.35631	down	-1.35631	-0.439683	LOC641746
A_24_P76018	0.000263243	0.025893	3.99654	down	-3.99654	-1.99875	C3orf71
A_33_P3789693	0.000263534	0.025893	6.1704	up	6.1704	2.62536	MGC24103
A_24_P366777	0.000264208	0.025893	4.8795	up	4.8795	2.28673	NOTCH2NL
A_23_P110266	0.000264609	0.025893	1.57668	down	-1.57668	-0.656889	NDNF
A_33_P3253460	0.000264882	0.025893	1.76261	down	-1.76261	-0.817713	LOC100130654
A_33_P3335984	0.000264898	0.025893	2.0249	down	-2.0249	-1.01785	FLJ39653
A_23_P213166	0.000265176	0.025893	4.1021	up	4.1021	2.03636	C4orf21
A_23_P217208	0.000265202	0.025893	1.86145	down	-1.86145	-0.896425	SLC35A2
A_23_P30655	0.000266429	0.025893	2.9942	up	2.9942	1.58217	NFKBIE
A_33_P3323481	0.000266649	0.025893	2.11202	down	-2.11202	-1.07863	PMF1-BGLAP
A_23_P141715	0.000268592	0.0259791	1.28083	down	-1.28083	-0.357075	C18orf10
A_33_P3320888	0.000269056	0.0259791	2.5208	up	2.5208	1.33388	CREB3L2
A_24_P101304	0.000269874	0.0259847	1.77338	down	-1.77338	-0.8265	ZNF568
A_33_P3245389	0.00027209	0.0260883	1.34258	down	-1.34258	-0.425006	C14orf101
A_33_P3244818	0.000272477	0.0260883	9.40307	up	9.40307	3.23313	RSBN1L
A_23_P58280	0.000274968	0.0261802	1.40222	up	1.40222	0.487712	GAR1
A_24_P327050	0.000278793	0.0261826	1.35749	down	-1.35749	-0.440936	TRAPPC2L
A_32_P196115	0.000279798	0.0261826	4.87454	up	4.87454	2.28527	ZNF498
A_23_P368740	0.000280685	0.0261826	2.37155	down	-2.37155	-1.24583	HDAC10
A_33_P3376454	0.000280735	0.0261826	6.64154	up	6.64154	2.73152	LOC100133299
A_23_P11372	0.000280855	0.0261826	1.57857	down	-1.57857	-0.658622	HPRT1
A_23_P79155	0.00028224	0.0261826	8.31774	up	8.31774	3.05619	GPR39
A_23_P372334	0.000283456	0.0261826	9.29803	up	9.29803	3.21692	CCDC12
A_24_P132470	0.000284086	0.0261826	1.92203	down	-1.92203	-0.942631	ESYT2
A_23_P34788	0.000284459	0.0261826	2.16902	up	2.16902	1.11704	KIF2C
A_24_P13041	0.000284465	0.0261826	4.76165	up	4.76165	2.25146	RTKN2
A_23_P429998	0.000284627	0.0261826	10.1804	down	-10.1804	-3.34773	FOSB
A_23_P205875	0.00028527	0.0261826	1.75603	up	1.75603	0.812315	SCAND2
A_23_P93431	0.000285622	0.0261826	1.93027	down	-1.93027	-0.948801	AIG1
A_23_P371824	0.000285718	0.0261826	3.25279	up	3.25279	1.70168	TUFT1
A_23_P385034	0.000286655	0.0261983	7.59007	up	7.59007	2.92411	E2F3
A_23_P77160	0.00028965	0.0262727	8.32698	up	8.32698	3.05779	RNF111
A_24_P44931	0.000290276	0.0262727	1.65619	down	-1.65619	-0.727872	MPND
A_23_P114445	0.000290648	0.0262727	4.57157	down	-4.57157	-2.19269	MAGEE1
A_33_P3231670	0.000291053	0.0262727	2.71385	down	-2.71385	-1.44034	RNF208
A_24_P174367	0.000292885	0.0262727	2.24128	down	-2.24128	-1.16432	PPP1R2
A_23_P4919	0.000294662	0.0262727	1.518	down	-1.518	-0.602167	KDELR1
A_23_P133236	0.000294808	0.0262727	2.21186	down	-2.21186	-1.14526	PCDHB14
A_33_P3234490	0.000295284	0.0262727	1.47287	down	-1.47287	-0.558632	BOLA2B
A_23_P336513	0.000295296	0.0262727	1.77013	up	1.77013	0.823856	GEMIN5
A_23_P208674	0.000295651	0.0262727	1.19961	down	-1.19961	-0.262565	C19orf63
A_23_P139912	0.00029598	0.0262727	1.60574	down	-1.60574	-0.683237	IGFBP6
A_23_P216489	0.000298391	0.0262727	4.05296	up	4.05296	2.01898	GNE
A_23_P163353	0.000298521	0.0262727	6.81904	up	6.81904	2.76957	PIAS1
A_23_P401	0.000298715	0.0262727	3.01282	up	3.01282	1.59111	CENPF
A_23_P252306	0.000298999	0.0262727	4.30516	up	4.30516	2.10607	ID1
A_24_P220618	0.000300274	0.0263054	9.98895	up	9.98895	3.32033	ZC3H4
A_33_P3531206	0.00030091	0.0263054	2.49548	down	-2.49548	-1.31932	C1QTNF9B-AS1
A_23_P42335	0.000302202	0.0263509	2.09395	up	2.09395	1.06623	FANCE
A_23_P154488	0.000304056	0.0264451	1.28042	up	1.28042	0.356622	PNPT1
A_24_P144499	0.000305169	0.0264746	1.90619	down	-1.90619	-0.930693	PPIAL4A
A_23_P348138	0.000306138	0.0264914	3.28074	up	3.28074	1.71402	MKL1
A_23_P80342	0.000307433	0.0265363	2.63898	up	2.63898	1.39998	TAB1
A_33_P3284586	0.00030914	0.0266164	3.07249	down	-3.07249	-1.61941	FBXL8
A_33_P3422581	0.000310177	0.0266233	2.61499	up	2.61499	1.38681	WDPCP
A_23_P118105	0.000311382	0.0266233	1.20374	down	-1.20374	-0.267519	NDUFB10
A_33_P3722568	0.000311942	0.0266233	4.57931	down	-4.57931	-2.19513	PPP2R3B-AS1
A_23_P344531	0.0003133	0.0266233	1.53178	down	-1.53178	-0.615208	SYNPO
A_23_P112412	0.000313345	0.0266233	2.31491	up	2.31491	1.21095	TEX10
A_33_P3306510	0.00031484	0.0266233	10.6578	up	10.6578	3.41383	NUP153
A_24_P25346	0.000315101	0.0266233	1.49851	up	1.49851	0.583533	CIRH1A
A_23_P350172	0.00031623	0.0266233	3.94284	up	3.94284	1.97924	RNF169
A_23_P120931	0.000317009	0.0266233	1.78034	down	-1.78034	-0.832155	APOBEC3C
A_33_P3379801	0.000318638	0.0266335	2.1067	down	-2.1067	-1.07499	DNAAF2
A_33_P3407424	0.000318689	0.0266335	1.48391	up	1.48391	0.569405	CDC42EP1
A_23_P336198	0.000322359	0.0268355	11.1814	up	11.1814	3.48303	GLCCI1
A_23_P99260	0.000322676	0.0268355	1.69972	up	1.69972	0.765298	METAP2
A_33_P3365864	0.000323643	0.026849	1.38076	down	-1.38076	-0.465467	BSDC1
A_23_P131875	0.000324779	0.026849	1.90583	down	-1.90583	-0.930417	ANKRD60
A_23_P393034	0.000325691	0.026849	5.26608	down	-5.26608	-2.39673	HAS3
A_33_P3308481	0.000327001	0.026849	3.46878	down	-3.46878	-1.79443	HYMAI
A_32_P45009	0.000327717	0.026849	1.93728	down	-1.93728	-0.954031	IDH1
A_23_P213247	0.000328971	0.026849	4.29068	up	4.29068	2.10121	FBXL5
A_23_P16110	0.000329013	0.026849	2.03982	down	-2.03982	-1.02844	OR7E24
A_23_P31073	0.000329304	0.026849	3.98948	up	3.98948	1.9962	MYB
A_23_P94174	0.000329907	0.026849	1.81746	up	1.81746	0.861923	MRPL15
A_33_P3225230	0.000331457	0.026911	2.63679	up	2.63679	1.39878	SIN3B
A_33_P3355831	0.000332926	0.0269161	1.69798	down	-1.69798	-0.763817	ZNF213
A_33_P3233189	0.000333183	0.0269161	1.35962	down	-1.35962	-0.443201	VSTM5
A_23_P93258	0.000335222	0.0269161	4.64501	up	4.64501	2.21568	HIST1H3B
A_33_P3396200	0.000336349	0.0269161	1.73768	down	-1.73768	-0.797163	LRCH4
A_33_P3231820	0.00033695	0.0269161	1.75602	down	-1.75602	-0.81231	ASTL
A_23_P12147	0.000339014	0.0269161	6.88095	up	6.88095	2.78261	C1orf74
A_33_P3217153	0.000339357	0.0269161	1.71014	down	-1.71014	-0.774111	GRIA4
A_33_P3361417	0.000340313	0.0269161	1.49463	down	-1.49463	-0.579787	C6orf57
A_24_P163237	0.00034238	0.0269161	3.08748	up	3.08748	1.62643	STOX2
A_23_P21776	0.000342432	0.0269161	1.40791	down	-1.40791	-0.493559	SNAPC5
A_33_P3225873	0.000342774	0.0269161	1.29358	up	1.29358	0.371366	FLJ45445
A_33_P3230488	0.000343067	0.0269161	1.43061	down	-1.43061	-0.516632	RPS6KB2
A_24_P285480	0.000343952	0.0269161	1.53695	down	-1.53695	-0.620072	MRPL33
A_33_P3266396	0.000345015	0.0269161	1.545	up	1.545	0.627607	GLTPD1
A_33_P3360972	0.000346925	0.0269161	2.07875	down	-2.07875	-1.05571	EXOC3L4
A_24_P89426	0.000347998	0.0269161	1.9412	down	-1.9412	-0.95695	APOM
A_23_P4294	0.000349577	0.0269161	3.22468	up	3.22468	1.68916	ZNF232
A_24_P251962	0.000349887	0.0269161	1.83984	down	-1.83984	-0.879578	PCDHB2
A_24_P280029	0.000352176	0.0269161	1.65526	down	-1.65526	-0.727056	PDXP
A_33_P3387050	0.000352555	0.0269161	1.21901	up	1.21901	0.285706	C8orf82
A_33_P3288754	0.000353763	0.0269161	4.67222	up	4.67222	2.22411	C19orf48
A_33_P3383422	0.000353889	0.0269161	1.72579	down	-1.72579	-0.787258	DHRS4
A_23_P211850	0.000354409	0.0269161	1.91582	up	1.91582	0.937959	ABHD6
A_24_P186124	0.000355143	0.0269161	3.29656	up	3.29656	1.72096	MTERFD2
A_24_P383999	0.000356755	0.0269665	1.88274	down	-1.88274	-0.912834	RPS3A
A_33_P3399101	0.000357387	0.0269665	3.24635	down	-3.24635	-1.69882	CTSL1
A_32_P83465	0.00035891	0.0270218	3.29743	up	3.29743	1.72134	NBPF10
A_33_P3306113	0.000362062	0.0271992	7.58831	up	7.58831	2.92378	JMJD4
A_33_P3230324	0.000363537	0.0272501	1.67497	down	-1.67497	-0.744138	COPS8
A_33_P3316313	0.000365733	0.027306	3.72457	up	3.72457	1.89707	MTERFD2
A_33_P3360540	0.00036588	0.027306	1.96441	up	1.96441	0.974093	AGPAT2
A_23_P170337	0.000367991	0.0274037	1.77063	down	-1.77063	-0.824263	ALDH4A1
A_23_P109420	0.000369907	0.0274269	1.4189	down	-1.4189	-0.504778	BMS1
A_24_P107897	0.000371916	0.0275162	1.80832	up	1.80832	0.854648	TXNDC11
A_24_P405298	0.000374064	0.0275381	1.99542	down	-1.99542	-0.996693	PPP1CB
A_23_P30799	0.000374623	0.0275381	2.78027	up	2.78027	1.47523	HIST1H3F
A_23_P325119	0.000374799	0.0275381	1.88475	down	-1.88475	-0.914371	SNHG11
A_33_P3351894	0.000376554	0.0275381	1.63484	down	-1.63484	-0.709151	LOC284889
A_23_P417282	0.000378026	0.0275381	3.02735	up	3.02735	1.59805	IGF1R
A_24_P802145	0.00037837	0.0275381	2.97463	up	2.97463	1.57271	IRS1
A_33_P3392977	0.000380024	0.0275381	1.47263	down	-1.47263	-0.558392	CCNDBP1
A_23_P136547	0.000380627	0.0275381	1.25871	down	-1.25871	-0.331946	PIGG
A_33_P3268124	0.000381217	0.0275381	6.82402	up	6.82402	2.77062	ZNF654
A_23_P20752	0.000382213	0.0275381	1.63262	up	1.63262	0.707189	CDK20
A_33_P3240647	0.000383594	0.0275381	1.93954	down	-1.93954	-0.955711	C21orf2
A_33_P3261565	0.000383822	0.0275381	5.01321	up	5.01321	2.32573	ZRANB1
A_23_P432352	0.000384298	0.0275381	1.39047	down	-1.39047	-0.475568	CXorf61
A_33_P3393801	0.000385619	0.027575	1.47218	down	-1.47218	-0.557952	PDZK1IP1
A_23_P111487	0.000387842	0.027676	1.6202	down	-1.6202	-0.696171	SRRT
A_23_P57277	0.000392123	0.027718	1.7531	down	-1.7531	-0.809907	C21orf7
A_33_P3416767	0.000393735	0.027718	2.58447	down	-2.58447	-1.36987	MAFG
A_33_P3382914	0.00039395	0.027718	1.97734	down	-1.97734	-0.983564	LOC100130587
A_23_P122662	0.000394615	0.027718	4.43436	up	4.43436	2.14872	GFOD1
A_24_P239731	0.000395697	0.027718	6.98565	up	6.98565	2.80439	B4GALT5
A_33_P3320503	0.00039722	0.027718	2.04151	up	2.04151	1.02963	RAI1
A_23_P126735	0.000399291	0.027718	1.26201	down	-1.26201	-0.335729	IL10
A_23_P43613	0.000399383	0.027718	1.68487	down	-1.68487	-0.752641	NDUFB6
A_32_P18547	0.000401926	0.027718	1.54542	down	-1.54542	-0.627995	YBEY
A_23_P162589	0.000402006	0.027718	3.04495	up	3.04495	1.60642	VDR
A_23_P171249	0.000402139	0.027718	1.36289	down	-1.36289	-0.446672	IGBP1
A_23_P324754	0.000402829	0.027718	9.10719	up	9.10719	3.18701	KIAA1199
A_24_P144601	0.000404408	0.027718	3.90088	down	-3.90088	-1.9638	POU5F1
A_33_P3244274	0.000406234	0.027718	2.50309	down	-2.50309	-1.32371	RNF208
A_23_P349928	0.000406552	0.027718	1.81066	down	-1.81066	-0.85652	SP100
A_23_P201655	0.00040717	0.027718	1.37178	down	-1.37178	-0.456054	MYCBP
A_23_P54900	0.000408294	0.027718	1.87415	up	1.87415	0.906238	UBN1
A_33_P3413958	0.000408701	0.027718	1.63554	down	-1.63554	-0.709771	OR7E47P
A_23_P34877	0.000409385	0.027718	2.347	down	-2.347	-1.23082	RBM15
A_23_P107693	0.00040969	0.027718	4.65866	up	4.65866	2.21991	ZNF586
A_23_P168080	0.00041009	0.027718	1.57042	down	-1.57042	-0.651151	SKIV2L
A_24_P411899	0.00041024	0.027718	5.25339	up	5.25339	2.39325	RNF19A
A_23_P208961	0.00041086	0.027718	1.66052	up	1.66052	0.731631	MUM1
A_23_P118002	0.000412821	0.0277306	1.77526	down	-1.77526	-0.828028	UQCRC2
A_32_P219520	0.000413965	0.0277306	8.34675	up	8.34675	3.06121	TNFAIP8
A_23_P218375	0.000414568	0.0277306	1.58359	down	-1.58359	-0.663197	ITGAE
A_23_P250478	0.000415848	0.0277619	1.90928	down	-1.90928	-0.933025	PDK3
A_33_P3210671	0.000419142	0.0279273	1.86082	down	-1.86082	-0.895939	GPAT2
A_23_P151805	0.000422137	0.0280721	1.89845	down	-1.89845	-0.924823	FBLN5
A_33_P3257150	0.000423372	0.0280996	1.88434	down	-1.88434	-0.914063	CDC42
A_24_P66780	0.000424785	0.0281023	9.01325	up	9.01325	3.17205	FAM83B
A_23_P152107	0.000426878	0.0281023	1.40322	up	1.40322	0.48874	UBE2I
A_24_P941376	0.000427989	0.0281023	8.04397	up	8.04397	3.00791	ZNF473
A_32_P163858	0.000428176	0.0281023	1.76431	down	-1.76431	-0.819103	SCD
A_33_P3718152	0.000428787	0.0281023	1.12257	down	-1.12257	-0.1668	C14orf41
A_23_P136909	0.000429444	0.0281023	2.2698	down	-2.2698	-1.18257	HMGN5
A_33_P3265514	0.000429802	0.0281023	9.47132	up	9.47132	3.24357	TPTE
A_23_P326414	0.000430246	0.0281023	1.86602	down	-1.86602	-0.899961	LOC441177
A_24_P357518	0.000431109	0.0281023	2.38937	down	-2.38937	-1.25663	RPL21
A_33_P3265359	0.000433229	0.0281023	3.151	down	-3.151	-1.65581	HES6
A_32_P44775	0.000433453	0.0281023	2.52159	up	2.52159	1.33433	C9orf85
A_33_P3410935	0.000435878	0.0281023	2.4331	down	-2.4331	-1.2828	C17orf89
A_33_P3408962	0.000436153	0.0281023	3.31105	up	3.31105	1.72729	FLJ33996
A_24_P380536	0.000437783	0.0281023	1.54933	down	-1.54933	-0.63164	CD164
A_23_P359738	0.000439835	0.0281023	14.5928	up	14.5928	3.86719	EPC2
A_24_P324640	0.000441443	0.0281023	1.63628	down	-1.63628	-0.71042	ZNF544
A_24_P96403	0.00044188	0.0281023	8.79754	up	8.79754	3.1371	RUNX1
A_33_P3842886	0.000443014	0.0281023	2.59094	up	2.59094	1.37348	POLM
A_33_P3396951	0.000445088	0.0281023	1.89662	down	-1.89662	-0.923429	BNIP3L
A_23_P46315	0.000445342	0.0281023	5.24742	up	5.24742	2.39161	DENND2C
A_23_P120227	0.000445436	0.0281023	3.52545	down	-3.52545	-1.81781	LBH
A_33_P3410194	0.0004459	0.0281023	3.76109	down	-3.76109	-1.91115	H3F3B
A_33_P3423941	0.000445998	0.0281023	1.39786	down	-1.39786	-0.483217	IFITM1
A_24_P193592	0.00044654	0.0281023	4.38147	up	4.38147	2.13142	CCNF
A_32_P182439	0.000447313	0.0281023	8.81513	up	8.81513	3.13998	POLD3
A_23_P128543	0.000447872	0.0281023	2.48824	up	2.48824	1.31513	MED4
A_24_P260639	0.000448014	0.0281023	8.46232	up	8.46232	3.08105	HIST1H1D
A_33_P3287879	0.000448294	0.0281023	1.82036	up	1.82036	0.864222	HIST1H3H
A_33_P3302736	0.0004489	0.0281023	2.56356	up	2.56356	1.35815	ZSCAN30
A_23_P26895	0.000454609	0.028293	2.00186	up	2.00186	1.00134	TUBD1
A_23_P46170	0.000454763	0.028293	1.98004	up	1.98004	0.985528	MED8
A_33_P3412016	0.000454809	0.028293	2.96882	up	2.96882	1.56989	SEMA4B
A_33_P3333337	0.000455983	0.028293	4.18133	up	4.18133	2.06396	LRCH1
A_32_P78491	0.000456776	0.028293	1.87167	up	1.87167	0.90433	ETV1
A_24_P111996	0.000456913	0.028293	1.84995	down	-1.84995	-0.887489	HFE
A_23_P167997	0.000458504	0.0283194	1.89181	down	-1.89181	-0.919769	HIST1H2BG
A_24_P304987	0.000461361	0.0283194	3.989	up	3.989	1.99603	SAP30BP
A_33_P3254756	0.000462294	0.0283194	2.38538	up	2.38538	1.25422	LOC550112
A_23_P104362	0.000462847	0.0283194	1.27433	down	-1.27433	-0.349736	ECHS1
A_23_P111811	0.000462994	0.0283194	2.94136	up	2.94136	1.55648	ING3
A_23_P143535	0.000464432	0.0283194	1.60158	down	-1.60158	-0.679497	WDR4
A_23_P58337	0.000464546	0.0283194	4.24119	up	4.24119	2.08447	FIP1L1
A_33_P3354955	0.000464838	0.0283194	2.11781	up	2.11781	1.08257	ESF1
A_32_P32391	0.000466649	0.0283194	1.83253	down	-1.83253	-0.873838	OR7E156P
A_23_P395374	0.000467925	0.0283194	1.85269	up	1.85269	0.889623	HIST1H4D
A_33_P3227666	0.000467987	0.0283194	3.96226	up	3.96226	1.98633	AGGF1
A_23_P94103	0.000468111	0.0283194	2.1168	down	-2.1168	-1.08189	SCARA5
A_23_P102202	0.000470063	0.0283873	2.14094	up	2.14094	1.09824	MSH6
A_32_P183970	0.000475734	0.02863	4.48724	down	-4.48724	-2.16583	C15orf62
A_23_P66117	0.000475757	0.02863	1.54825	down	-1.54825	-0.630635	ITFG3
A_23_P345065	0.000478179	0.028705	1.52112	down	-1.52112	-0.605132	SCLY
A_33_P3328511	0.00047921	0.028705	1.59588	down	-1.59588	-0.674349	ARL17B
A_24_P390928	0.000479523	0.028705	2.33783	down	-2.33783	-1.22517	TRAPPC6A
A_33_P3661631	0.000481071	0.0287473	1.97097	down	-1.97097	-0.978903	PCBD2
A_23_P371129	0.000482987	0.0287852	2.94572	up	2.94572	1.55862	SLX4
A_33_P3257714	0.000483389	0.0287852	3.55394	down	-3.55394	-1.82942	RPS23
A_23_P63829	0.000484606	0.0288075	1.71643	up	1.71643	0.779412	HSPA14
A_33_P3414487	0.000490371	0.0290091	1.26744	down	-1.26744	-0.341913	WBSCR22
A_33_P3246883	0.000490543	0.0290091	1.85212	down	-1.85212	-0.889175	DMKN
A_32_P90080	0.00049235	0.0290133	1.54902	down	-1.54902	-0.631358	ARMC10
A_23_P57697	0.000494085	0.0290133	1.96271	up	1.96271	0.97285	DHX36
A_33_P3369079	0.000497443	0.0290133	3.352	down	-3.352	-1.74502	LOC100144603
A_23_P54000	0.000498165	0.0290133	1.81714	down	-1.81714	-0.86167	SNX6
A_24_P119577	0.000498858	0.0290133	2.5725	up	2.5725	1.36317	PHACTR4
A_24_P172768	0.00050103	0.0290133	1.83764	down	-1.83764	-0.877855	GMFB
A_23_P117387	0.000501909	0.0290133	1.87049	up	1.87049	0.903414	MIA2
A_23_P257423	0.000502026	0.0290133	1.57442	down	-1.57442	-0.654816	ALG14
A_33_P3363061	0.000502527	0.0290133	1.8099	down	-1.8099	-0.855911	ERLIN2
A_33_P3867461	0.000502528	0.0290133	1.69211	down	-1.69211	-0.758826	DKFZp686O1327
A_23_P377664	0.000503346	0.0290133	4.62919	up	4.62919	2.21076	ALS2
A_24_P132518	0.000504457	0.0290133	1.57363	up	1.57363	0.654096	IKBKB
A_23_P47885	0.000505987	0.0290133	9.38179	up	9.38179	3.22986	LRIG3
A_32_P123088	0.000506302	0.0290133	1.87099	down	-1.87099	-0.903801	TMED7-TICAM2
A_32_P234738	0.000506669	0.0290133	1.79166	down	-1.79166	-0.841295	RPL21
A_23_P255286	0.000506743	0.0290133	1.60266	up	1.60266	0.680465	SMPD4
A_24_P160440	0.000508156	0.0290133	1.45586	up	1.45586	0.541871	MRPL55
A_33_P3303086	0.000508581	0.0290133	1.72457	up	1.72457	0.786234	HNRPLL
A_24_P941148	0.000509742	0.0290133	1.60472	up	1.60472	0.682326	HAUS6
A_33_P3315303	0.000509956	0.0290133	1.86694	down	-1.86694	-0.900672	KRT73
A_33_P3519683	0.000510351	0.0290133	1.46649	down	-1.46649	-0.552365	ZBTB8OS
A_24_P462899	0.000510986	0.0290133	1.68317	down	-1.68317	-0.751182	CENPW
A_23_P304543	0.000513837	0.0290246	3.22593	up	3.22593	1.68972	NFX1
A_33_P3301410	0.000514764	0.0290246	1.79042	up	1.79042	0.840296	EXOSC4
A_33_P3265222	0.000517206	0.0290246	2.00855	down	-2.00855	-1.00615	KIAA1324
A_24_P242609	0.0005173	0.0290246	2.38449	up	2.38449	1.25368	KLHL12
A_32_P52911	0.000517574	0.0290246	1.91512	down	-1.91512	-0.937434	ADI1
A_23_P170820	0.00051784	0.0290246	4.91819	up	4.91819	2.29813	PUM1
A_23_P80594	0.000517949	0.0290246	10.9353	up	10.9353	3.45092	PLCL2
A_24_P925314	0.00051953	0.0290246	2.11236	down	-2.11236	-1.07885	GM2A
A_23_P131202	0.000523539	0.0290246	2.79616	down	-2.79616	-1.48345	HES6
A_33_P3236868	0.000524789	0.0290246	1.78958	down	-1.78958	-0.839619	MT1X
A_23_P148255	0.000526082	0.0290246	1.30364	down	-1.30364	-0.382549	MAGEA2B
A_33_P3273369	0.000527293	0.0290246	2.14805	up	2.14805	1.10303	SH3BP4
A_33_P3289045	0.000527753	0.0290246	1.59853	down	-1.59853	-0.676744	GSTT2B
A_23_P40936	0.000527888	0.0290246	1.41175	up	1.41175	0.497483	NR2C2
A_23_P82738	0.000527939	0.0290246	5.02679	up	5.02679	2.32964	RAD54B
A_23_P54891	0.000527949	0.0290246	1.649	down	-1.649	-0.721593	C16orf58
A_23_P211244	0.00052908	0.0290246	1.67994	down	-1.67994	-0.748411	PRMT2
A_23_P98483	0.000531474	0.0290246	3.92666	up	3.92666	1.9733	ZBED5
A_23_P412392	0.000532652	0.0290246	1.82828	down	-1.82828	-0.870486	SEC22B
A_32_P26330	0.000532785	0.0290246	1.58871	up	1.58871	0.667855	USP10
A_33_P3389298	0.000533058	0.0290246	1.91011	up	1.91011	0.933655	ZNF30
A_23_P82128	0.000533883	0.0290246	1.65113	down	-1.65113	-0.72345	RPS12
A_24_P107859	0.000538098	0.0290246	11.7495	up	11.7495	3.55452	SPRED1
A_23_P152678	0.00053953	0.0290246	1.65144	down	-1.65144	-0.723724	B9D1
A_32_P194821	0.000539777	0.0290246	1.57964	down	-1.57964	-0.659597	RPL21
A_33_P3278540	0.000541496	0.0290246	1.38393	up	1.38393	0.468768	MRPL14
A_23_P41025	0.000542482	0.0290246	1.89226	up	1.89226	0.92011	GNL3
A_23_P112950	0.000542551	0.0290246	7.59335	up	7.59335	2.92474	ATF7IP
A_33_P3224105	0.000545265	0.0290246	5.49108	up	5.49108	2.45709	C15orf23
A_33_P3271387	0.000545825	0.0290246	2.0442	up	2.0442	1.03154	THAP3
A_32_P71943	0.000546408	0.0290246	2.70932	up	2.70932	1.43793	DSTYK
A_23_P168576	0.000546417	0.0290246	2.18324	down	-2.18324	-1.12647	POMZP3
A_24_P889720	0.000547161	0.0290246	2.4078	up	2.4078	1.26772	UBC
A_23_P63067	0.00054778	0.0290246	1.27309	up	1.27309	0.34833	DAP3
A_23_P127088	0.000548619	0.0290246	1.4354	down	-1.4354	-0.521451	CUEDC2
A_24_P860703	0.000548742	0.0290246	1.58027	up	1.58027	0.660171	LOC388796
A_33_P3268368	0.000548869	0.0290246	3.13152	up	3.13152	1.64686	FZR1
A_24_P652700	0.000549189	0.0290246	4.09454	up	4.09454	2.0337	CEP152
A_23_P215566	0.00054969	0.0290246	2.73096	up	2.73096	1.44941	AHR
A_33_P3354683	0.000550169	0.0290246	1.30367	down	-1.30367	-0.382583	PIGS
A_23_P218841	0.000550893	0.0290246	1.53975	up	1.53975	0.6227	NGLY1
A_24_P250535	0.000550998	0.0290246	1.59505	down	-1.59505	-0.673605	TMX4
A_23_P131866	0.00055188	0.0290246	3.19227	up	3.19227	1.67458	AURKA
A_23_P135104	0.000552578	0.0290246	1.80936	up	1.80936	0.855481	MRPS2
A_33_P3344332	0.000553333	0.0290246	1.6703	down	-1.6703	-0.740111	RPL39
A_23_P154086	0.000553685	0.0290246	1.26787	down	-1.26787	-0.342401	BCS1L
A_33_P3741678	0.000555861	0.0290246	7.51359	down	-7.51359	-2.9095	LOC284926
A_33_P3228102	0.000555924	0.0290246	2.69292	down	-2.69292	-1.42917	NPHP3
A_24_P22079	0.00055619	0.0290246	12.7276	up	12.7276	3.66989	FOXO1
A_23_P127233	0.000557084	0.029027	1.46547	up	1.46547	0.551359	SMNDC1
A_24_P278192	0.000559238	0.0290624	1.41123	down	-1.41123	-0.496952	AK1
A_23_P83781	0.000559522	0.0290624	2.6517	up	2.6517	1.40692	CYTH1
A_24_P124624	0.000561123	0.0290624	3.13062	down	-3.13062	-1.64645	OLR1
A_33_P3256880	0.000566429	0.029137	1.78068	down	-1.78068	-0.83243	LOC642980
A_24_P544882	0.000566925	0.029137	2.14289	down	-2.14289	-1.09956	SSR1
A_23_P358542	0.00056811	0.029137	2.1091	down	-2.1091	-1.07663	KIFC2
A_24_P53282	0.000568175	0.029137	2.08018	down	-2.08018	-1.05671	CPD
A_33_P3803639	0.000568572	0.029137	3.56755	up	3.56755	1.83493	TRAF2
A_33_P3244843	0.000573052	0.0291972	1.67159	down	-1.67159	-0.741219	PRKAG3
A_23_P133095	0.000573322	0.0291972	14.1068	up	14.1068	3.81832	RAPGEF2
A_24_P206121	0.000573349	0.0291972	2.03764	down	-2.03764	-1.0269	KCNMB1
A_23_P78771	0.000574019	0.0291972	1.88725	down	-1.88725	-0.916284	NUCB1
A_23_P96641	0.00057617	0.0292197	1.77663	down	-1.77663	-0.829141	PRPS2
A_23_P372638	0.000579627	0.0293192	3.26763	up	3.26763	1.70825	CHD9
A_33_P3405500	0.000579848	0.0293192	2.04255	up	2.04255	1.03037	SACS
A_23_P118392	0.000581416	0.0293295	4.83671	down	-4.83671	-2.27403	RASD1
A_33_P3326483	0.000583393	0.0293295	1.78769	down	-1.78769	-0.838097	CRABP1
A_23_P210690	0.000583644	0.0293295	3.90965	up	3.90965	1.96704	TRIB3
A_33_P3390570	0.000583907	0.0293295	2.30854	up	2.30854	1.20698	MLL
A_23_P133665	0.000584342	0.0293295	4.54525	up	4.54525	2.18436	FRK
A_32_P155091	0.000585517	0.0293454	1.50575	up	1.50575	0.590482	ATXN2L
A_23_P334709	0.000589915	0.0295225	1.24586	down	-1.24586	-0.317137	FKBP9
A_33_P3252093	0.000591326	0.0295372	1.5259	down	-1.5259	-0.609657	TMED10
A_24_P185394	0.000591936	0.0295372	1.34243	up	1.34243	0.424844	GSK3A
A_33_P3276376	0.000593592	0.029564	1.69724	down	-1.69724	-0.763187	HSD17B7
A_23_P403521	0.000594203	0.029564	2.61422	up	2.61422	1.38638	C7orf36
A_33_P3233160	0.000596909	0.0296554	1.61565	down	-1.61565	-0.692116	CCDC104
A_33_P3424803	0.000599612	0.0297465	1.37787	down	-1.37787	-0.462436	HLA-C
A_24_P830667	0.000600777	0.0297611	1.92294	down	-1.92294	-0.943313	RPL21
A_33_P3268649	0.000603139	0.0298167	1.66804	down	-1.66804	-0.738152	SLC2A11
A_23_P52727	0.000605412	0.0298167	5.09438	up	5.09438	2.34891	NAV2
A_33_P3423440	0.000606911	0.0298167	4.22852	up	4.22852	2.08015	ZNF720
A_23_P145247	0.000607504	0.0298167	5.1058	up	5.1058	2.35214	ZNF187
A_24_P3783	0.000607872	0.0298167	1.88641	down	-1.88641	-0.915642	HIST1H2BM
A_23_P215296	0.000607969	0.0298167	6.84184	up	6.84184	2.77439	CDK13
A_23_P83939	0.000608006	0.0298167	1.74522	down	-1.74522	-0.803408	SYAP1
A_33_P3278293	0.000609731	0.0298179	4.17946	up	4.17946	2.06332	METTL16
A_33_P3231140	0.000609775	0.0298179	5.41997	up	5.41997	2.43828	ANKRD50
A_23_P131596	0.000611282	0.0298489	1.46153	down	-1.46153	-0.547479	PRADC1
A_33_P3251054	0.000613537	0.0298673	3.60085	up	3.60085	1.84834	RNF38
A_23_P157196	0.000615466	0.0298673	1.58656	down	-1.58656	-0.665902	RPS2P32
A_23_P76684	0.000616655	0.0298673	2.35689	down	-2.35689	-1.23688	RTN3
A_33_P3265920	0.000616984	0.0298673	3.54464	up	3.54464	1.82564	PTPN4
A_23_P138125	0.000618782	0.0298673	1.73612	down	-1.73612	-0.795866	FAIM3
A_24_P710730	0.000619511	0.0298673	2.73066	up	2.73066	1.44925	LOC100170939
A_23_P401691	0.000620141	0.0298673	1.84405	down	-1.84405	-0.882876	DPYSL5
A_33_P3372924	0.000621434	0.0298673	1.82454	down	-1.82454	-0.867534	ADCK3
A_24_P190472	0.000621515	0.0298673	1.41711	down	-1.41711	-0.502949	SLPI
A_33_P3805085	0.000622306	0.0298673	9.31666	up	9.31666	3.21981	FNIP1
A_24_P264664	0.000623491	0.0298673	5.11273	up	5.11273	2.35409	CHD2
A_23_P98900	0.000625122	0.0298673	1.72566	down	-1.72566	-0.78715	CCDC92
A_33_P3404588	0.000625521	0.0298673	5.29811	up	5.29811	2.40548	FGD4
A_33_P3347320	0.000626067	0.0298673	5.63992	down	-5.63992	-2.49568	LOC100133190
A_33_P3417260	0.000626234	0.0298673	1.8543	down	-1.8543	-0.890875	C9orf95
A_33_P3402304	0.000626513	0.0298673	5.63489	up	5.63489	2.49439	ZBTB7C
A_33_P3317850	0.000629711	0.0299315	1.6532	down	-1.6532	-0.725259	RIOK3
A_23_P126393	0.00063054	0.0299315	3.56818	up	3.56818	1.83519	SETDB1
A_33_P3325262	0.000630784	0.0299315	1.51738	down	-1.51738	-0.601581	SLC6A8
A_23_P98431	0.000631363	0.0299315	1.73994	up	1.73994	0.799033	HMBS
A_23_P104054	0.00063225	0.0299321	3.54006	up	3.54006	1.82377	C1orf9
A_23_P112162	0.000635315	0.029994	1.87037	down	-1.87037	-0.903326	DGAT1
A_23_P133814	0.000637785	0.0300691	1.12758	down	-1.12758	-0.173233	HIST1H3C
A_23_P40192	0.000642016	0.0302269	1.53978	down	-1.53978	-0.622725	CDH22
A_23_P122545	0.000643856	0.0302343	1.10077	up	1.10077	0.138516	RDBP
A_24_P218006	0.000644709	0.0302343	3.81314	down	-3.81314	-1.93098	DNAJC30
A_23_P30175	0.00064548	0.0302343	2.99208	up	2.99208	1.58115	ERBB2IP
A_23_P250800	0.000645747	0.0302343	3.45815	up	3.45815	1.79	ST3GAL6
A_23_P200404	0.000646596	0.0302343	1.17252	down	-1.17252	-0.229616	AK2
A_32_P55860	0.000648102	0.0302375	1.93953	down	-1.93953	-0.955704	SKA2
A_23_P61524	0.000648433	0.0302375	9.95295	up	9.95295	3.31512	CCDC71
A_23_P306956	0.00065107	0.0302883	4.12319	up	4.12319	2.04376	ZNF566
A_24_P924862	0.000651294	0.0302883	5.01324	up	5.01324	2.32574	RAPH1
A_33_P3303104	0.000657043	0.0303237	2.99821	up	2.99821	1.5841	MYNN
A_23_P128728	0.000657602	0.0303237	2.09094	down	-2.09094	-1.06415	ARG2
A_24_P371758	0.000658232	0.0303237	1.49877	up	1.49877	0.58378	MRPL36
A_23_P313389	0.00066006	0.0303237	2.35613	up	2.35613	1.23642	UGCG
A_33_P3263277	0.000660892	0.0303237	2.28506	down	-2.28506	-1.19223	EEF1A1
A_33_P3312686	0.000661187	0.0303237	1.70777	down	-1.70777	-0.772118	DGAT2L6
A_24_P246943	0.000665104	0.0303237	1.73593	down	-1.73593	-0.795708	PPIA
A_33_P3385361	0.000665469	0.0303237	1.79922	up	1.79922	0.847375	NOL7
A_24_P400376	0.000666	0.0303237	2.38916	down	-2.38916	-1.2565	CHCHD2
A_23_P13033	0.000667359	0.0303237	1.60132	down	-1.60132	-0.679264	RBM4
A_33_P3325087	0.000667923	0.0303237	2.4357	up	2.4357	1.28434	NSRP1
A_23_P143845	0.000668338	0.0303237	12.5967	up	12.5967	3.65498	TIPARP
A_23_P152284	0.000668514	0.0303237	1.33039	down	-1.33039	-0.411849	SNRNP25
A_24_P79617	0.000668616	0.0303237	1.6988	down	-1.6988	-0.764516	KIAA0040
A_23_P101111	0.000669682	0.0303237	4.89295	up	4.89295	2.2907	CTDP1
A_23_P144165	0.000669696	0.0303237	1.8844	down	-1.8844	-0.914107	DZIP3
A_23_P389588	0.000669937	0.0303237	3.43495	up	3.43495	1.78029	TCF7L2
A_33_P3317103	0.000671343	0.0303237	1.51114	up	1.51114	0.595633	CCDC157
A_23_P138137	0.000672262	0.0303237	1.22917	down	-1.22917	-0.297683	OMA1
A_23_P124619	0.000673159	0.0303237	2.63886	down	-2.63886	-1.39991	S100A14
A_33_P3350547	0.00067396	0.0303237	2.4003	up	2.4003	1.26321	SCN5A
A_24_P374516	0.000674235	0.0303237	1.88162	down	-1.88162	-0.911972	TMSB4X
A_32_P6015	0.000677414	0.0303867	2.44514	down	-2.44514	-1.28992	MNX1
A_33_P3238171	0.000679955	0.0304608	10.3601	down	-10.3601	-3.37297	ZDHHC8
A_23_P108835	0.000682016	0.0305131	2.21381	down	-2.21381	-1.14653	YPEL5
A_23_P58967	0.000684303	0.0305754	1.99223	up	1.99223	0.994383	ZC3H11A
A_33_P3317123	0.000686526	0.0305916	1.40615	up	1.40615	0.491746	SEC24C
A_33_P3387956	0.000686916	0.0305916	1.82394	down	-1.82394	-0.86706	DPP7
A_33_P3241482	0.000687728	0.0305916	2.86403	up	2.86403	1.51805	ZNF346
A_23_P403335	0.000688246	0.0305916	3.02144	up	3.02144	1.59523	EXPH5
A_33_P3233135	0.000690789	0.0306077	2.75847	up	2.75847	1.46387	KIF16B
A_23_P115482	0.000691618	0.0306077	2.0312	up	2.0312	1.02233	UBE2T
A_23_P5441	0.000691895	0.0306077	2.15849	down	-2.15849	-1.11002	ABCB6
A_24_P32118	0.000692327	0.0306077	6.13476	up	6.13476	2.61701	ZFYVE26
A_23_P137381	0.000694497	0.0306077	3.24403	up	3.24403	1.69779	ID3
A_33_P3326545	0.000694777	0.0306077	3.20092	up	3.20092	1.67849	LRP5L
A_33_P3265956	0.000697931	0.0306077	6.8133	up	6.8133	2.76835	CBFA2T2
A_33_P3619221	0.000702034	0.0306077	4.24591	up	4.24591	2.08607	ZMYND8
A_32_P42964	0.000702927	0.0306077	2.13473	down	-2.13473	-1.09406	LOC389493
A_23_P74309	0.000703045	0.0306077	3.76698	up	3.76698	1.91341	NOS1AP
A_33_P3280927	0.000703453	0.0306077	3.20259	up	3.20259	1.67924	SNHG7
A_24_P120537	0.000704416	0.0306077	4.46215	up	4.46215	2.15774	SH3RF2
A_33_P3416321	0.000704497	0.0306077	1.7692	up	1.7692	0.823099	SLC17A5
A_23_P71241	0.000707128	0.0306077	1.52546	down	-1.52546	-0.609245	SEC61G
A_23_P87257	0.000707812	0.0306077	1.39775	up	1.39775	0.483103	MRPL17
A_23_P151614	0.000709052	0.0306077	1.50242	down	-1.50242	-0.587292	PSME1
A_33_P3219601	0.000709092	0.0306077	3.51664	up	3.51664	1.8142	ABL2
A_23_P42116	0.000709426	0.0306077	1.38467	up	1.38467	0.46954	PPT2
A_23_P103276	0.000710077	0.0306077	2.42644	up	2.42644	1.27884	KTI12
A_23_P303181	0.000710894	0.0306077	2.43192	up	2.43192	1.2821	SPHK2
A_23_P74115	0.000715768	0.0306077	1.84726	up	1.84726	0.885388	RAD54L
A_33_P3245484	0.000717016	0.0306077	5.78615	down	-5.78615	-2.5326	LOC100131000
A_24_P175909	0.000718325	0.0306077	1.85673	down	-1.85673	-0.892768	MARS
A_33_P3312246	0.000719391	0.0306077	2.15946	up	2.15946	1.11067	PHIP
A_33_P3265185	0.000721174	0.0306077	1.83565	up	1.83565	0.876288	CSNK1E
A_23_P153964	0.000721449	0.0306077	1.76181	down	-1.76181	-0.817062	INHBB
A_23_P165494	0.000721835	0.0306077	1.17862	up	1.17862	0.237096	GORASP2
A_23_P311020	0.000724639	0.0306077	1.33105	up	1.33105	0.412563	MITD1
A_23_P145408	0.000725357	0.0306077	1.4199	down	-1.4199	-0.505794	FUCA2
A_24_P65060	0.000725671	0.0306077	5.90081	down	-5.90081	-2.56091	MEX3B
A_23_P62764	0.000726052	0.0306077	1.60806	down	-1.60806	-0.685321	CCDC28B
A_24_P264909	0.000728253	0.0306077	2.40138	down	-2.40138	-1.26386	NDFIP2
A_23_P431789	0.000728798	0.0306077	1.44774	down	-1.44774	-0.533805	ARF4
A_24_P258235	0.000728981	0.0306077	2.05095	down	-2.05095	-1.03629	OR5L2
A_23_P46852	0.000730907	0.0306077	1.48803	down	-1.48803	-0.573403	OBFC1
A_23_P218827	0.000731687	0.0306077	6.35911	up	6.35911	2.66882	POLQ
A_33_P3258274	0.000731827	0.0306077	2.0516	down	-2.0516	-1.03675	TFPI
A_23_P160167	0.00073444	0.0306077	1.66047	down	-1.66047	-0.731589	TSPAN1
A_23_P390116	0.000735445	0.0306077	6.67359	up	6.67359	2.73846	SPATA13
A_33_P3283044	0.000736629	0.0306077	6.43239	up	6.43239	2.68535	CCDC165
A_23_P87323	0.000736875	0.0306077	1.75845	down	-1.75845	-0.814307	COMMD9
A_33_P3414122	0.000736884	0.0306077	3.00089	up	3.00089	1.58539	ZNF260
A_23_P27636	0.000737488	0.0306077	2.50768	up	2.50768	1.32635	ZNF700
A_33_P3298413	0.000737609	0.0306077	1.41419	down	-1.41419	-0.499979	PPIH
A_23_P41424	0.000738054	0.0306077	1.32977	down	-1.32977	-0.411176	SLC39A8
A_23_P19243	0.000738146	0.0306077	3.4746	down	-3.4746	-1.79685	AKIRIN2-AS1
A_33_P3764802	0.000738567	0.0306077	1.4677	down	-1.4677	-0.553556	SIRT5
A_23_P131526	0.000740183	0.0306077	1.62828	up	1.62828	0.703353	C2orf47
A_23_P145114	0.000740447	0.0306077	5.00781	up	5.00781	2.32418	GCLC
A_23_P167308	0.000741544	0.0306077	2.99061	up	2.99061	1.58044	RNF4
A_23_P42257	0.00074205	0.0306077	2.21188	down	-2.21188	-1.14527	IER3
A_23_P214533	0.000742102	0.0306077	6.34213	up	6.34213	2.66497	ZNF323
A_33_P3233891	0.000743413	0.0306077	1.7754	down	-1.7754	-0.828147	SRP72
A_33_P3272160	0.000743484	0.0306077	3.27807	up	3.27807	1.71285	REXO4
A_33_P3424566	0.000743555	0.0306077	7.34952	down	-7.34952	-2.87765	FLJ38717
A_23_P99632	0.000747214	0.0306077	1.70479	up	1.70479	0.769593	RNF31
A_24_P928052	0.000747754	0.0306077	3.31347	up	3.31347	1.72834	NRP1
A_33_P3411204	0.000748139	0.0306077	5.66224	up	5.66224	2.50137	GCNT2
A_33_P3290672	0.000749568	0.0306077	1.53993	down	-1.53993	-0.622869	SELT
A_32_P351936	0.000750109	0.0306077	1.81574	down	-1.81574	-0.860557	PMS2P5
A_23_P16538	0.000750704	0.0306077	4.99873	up	4.99873	2.32156	ELL
A_24_P100673	0.000751275	0.0306077	1.45188	down	-1.45188	-0.537923	TMEM85
A_23_P27404	0.000752475	0.0306077	4.89866	up	4.89866	2.29239	ZNF841
A_33_P3227174	0.00075261	0.0306077	1.69034	down	-1.69034	-0.757314	LOC100128304
A_23_P27180	0.000752707	0.0306077	2.44958	up	2.44958	1.29253	NSRP1
A_33_P3382162	0.000754411	0.0306077	1.30817	down	-1.30817	-0.387547	RFX5
A_23_P93464	0.000758547	0.0306077	2.20624	down	-2.20624	-1.14159	BCKDHB
A_23_P96990	0.000761648	0.0306077	2.48653	up	2.48653	1.31414	NVL
A_23_P24796	0.000763099	0.0306077	1.82597	up	1.82597	0.868665	FAM160A2
A_33_P3344574	0.000765528	0.0306077	1.70906	down	-1.70906	-0.7732	SFTPA2
A_23_P26336	0.000768011	0.0306077	1.16566	down	-1.16566	-0.221152	ZC3H7A
A_24_P349743	0.000769154	0.0306077	1.9714	down	-1.9714	-0.979219	RPSA
A_23_P15045	0.000772807	0.0306077	1.67665	up	1.67665	0.745583	E4F1
A_23_P209619	0.000775011	0.0306077	2.57877	up	2.57877	1.36668	ATL2
A_23_P37484	0.000775747	0.0306077	6.07559	up	6.07559	2.60302	CHSY1
A_23_P78543	0.000777162	0.0306077	1.6232	down	-1.6232	-0.698839	AP1M2
A_23_P76918	0.000777284	0.0306077	2.40577	up	2.40577	1.2665	TIMM9
A_23_P320250	0.000777321	0.0306077	1.88872	up	1.88872	0.917408	MYO19
A_23_P302595	0.000777343	0.0306077	1.43802	down	-1.43802	-0.524079	C6orf218
A_33_P3284404	0.000777841	0.0306077	1.76859	down	-1.76859	-0.822603	SYNGR1
A_23_P204484	0.000778371	0.0306077	1.86395	up	1.86395	0.898363	RAB35
A_33_P3348244	0.000778802	0.0306077	2.0755	down	-2.0755	-1.05346	BRI3
A_23_P208847	0.000781444	0.0306077	1.39835	down	-1.39835	-0.483727	SIRT6
A_23_P86855	0.000782513	0.0306077	1.61453	down	-1.61453	-0.691111	MACROD1
A_23_P301995	0.000784191	0.0306077	2.37069	up	2.37069	1.24531	LIN9
A_24_P202567	0.000785255	0.0306077	1.49971	up	1.49971	0.584686	ITPKC
A_24_P515319	0.000785811	0.0306077	9.51323	down	-9.51323	-3.24994	FAM90A7
A_24_P154948	0.000785958	0.0306077	2.21856	down	-2.21856	-1.14962	GARS
A_33_P3283611	0.000785992	0.0306077	2.1947	up	2.1947	1.13403	IFIT3
A_23_P97860	0.000786065	0.0306077	1.79647	down	-1.79647	-0.845168	LIPA
A_33_P3331095	0.000787759	0.0306077	7.13417	up	7.13417	2.83474	ATXN7L1
A_23_P143885	0.000787982	0.0306077	10.3006	up	10.3006	3.36465	ARHGEF3
A_33_P3256972	0.000789695	0.0306077	1.86388	down	-1.86388	-0.898309	ACTL7B
A_33_P3220090	0.000789998	0.0306077	2.46474	up	2.46474	1.30144	ZNF391
A_33_P3413759	0.000790237	0.0306077	1.78575	down	-1.78575	-0.836528	ACER2
A_24_P280706	0.000790551	0.0306077	1.5816	down	-1.5816	-0.661382	SUGT1
A_23_P208013	0.000790688	0.0306077	10.6014	up	10.6014	3.40619	ZNF407
A_24_P199655	0.000790821	0.0306077	2.16344	up	2.16344	1.11332	VANGL1
A_23_P58321	0.00079119	0.0306077	2.50719	up	2.50719	1.32607	CCNA2
A_24_P340066	0.000791528	0.0306077	3.04055	up	3.04055	1.60433	ELF4
A_33_P3242264	0.000792647	0.0306077	2.09787	up	2.09787	1.06893	NSUN4
A_23_P133075	0.000797239	0.0306077	1.40233	down	-1.40233	-0.487828	TBCK
A_33_P3224045	0.000797588	0.0306077	1.77146	up	1.77146	0.824939	DAPK3
A_33_P3372886	0.000798046	0.0306077	3.00712	down	-3.00712	-1.58838	DDX51
A_24_P66027	0.000799638	0.0306077	1.72464	down	-1.72464	-0.786299	APOBEC3B
A_23_P39386	0.000799818	0.0306077	3.67878	down	-3.67878	-1.87923	HCST
A_23_P65963	0.00079987	0.0306077	1.57033	up	1.57033	0.651067	BFAR
A_23_P10497	0.000802496	0.0306077	1.21178	down	-1.21178	-0.277124	ATP9B
A_23_P60180	0.000802525	0.0306077	1.91685	up	1.91685	0.938741	ABL1
A_23_P42265	0.000803297	0.0306077	2.05788	down	-2.05788	-1.04116	APOM
A_33_P3397693	0.000804252	0.0306077	1.11197	down	-1.11197	-0.153115	AGPS
A_23_P77859	0.000805643	0.0306077	6.6356	down	-6.6356	-2.73023	TMEM88
A_23_P400945	0.000806659	0.0306077	3.27907	down	-3.27907	-1.71329	ETV3
A_23_P371613	0.000807303	0.0306077	1.37208	down	-1.37208	-0.456364	CHCHD1
A_23_P58676	0.000807564	0.0306077	1.5067	up	1.5067	0.59139	NPR3
A_33_P3323463	0.000808169	0.0306077	7.72549	up	7.72549	2.94963	HSPA8
A_23_P255869	0.000809596	0.0306077	1.86737	down	-1.86737	-0.901005	C9orf46
A_24_P92367	0.000809989	0.0306077	1.42914	up	1.42914	0.515148	YDJC
A_24_P314337	0.000810421	0.0306077	1.84179	down	-1.84179	-0.881108	PAGE1
A_23_P23542	0.000810617	0.0306077	3.32527	up	3.32527	1.73347	RPAP2
A_33_P3319680	0.000810678	0.0306077	3.25575	up	3.25575	1.70299	RNF165
A_23_P46725	0.000811279	0.0306077	10.2629	up	10.2629	3.35937	EPC1
A_23_P215088	0.000811639	0.0306077	2.34717	up	2.34717	1.23092	ZC3HC1
A_23_P108554	0.00081267	0.0306077	1.22723	up	1.22723	0.295406	DDX1
A_23_P108673	0.00081297	0.0306077	4.59249	up	4.59249	2.19928	FAM176A
A_23_P337849	0.000813784	0.0306077	3.62247	down	-3.62247	-1.85697	CELF3
A_23_P151075	0.000814663	0.0306077	1.66583	down	-1.66583	-0.736241	ARHGDIB
A_24_P673063	0.000816286	0.0306077	2.75837	down	-2.75837	-1.46381	FABP5
A_23_P144684	0.000817046	0.0306077	10.0747	up	10.0747	3.33267	ANKRD32
A_33_P3851513	0.000817849	0.0306077	22.3835	up	22.3835	4.48436	LIN54
A_23_P105044	0.000818303	0.0306077	1.35753	down	-1.35753	-0.44098	MRPL23
A_33_P3399566	0.000820312	0.0306077	1.70389	down	-1.70389	-0.768829	LOC100130931
A_23_P89710	0.000820924	0.0306077	3.28257	up	3.28257	1.71483	CEP192
A_32_P113114	0.000821757	0.0306077	11.7027	up	11.7027	3.54877	ZNF561
A_24_P108301	0.000822559	0.0306077	2.86423	up	2.86423	1.51815	RTTN
A_23_P138168	0.000824605	0.0306077	1.66411	down	-1.66411	-0.734749	CNN3
A_23_P171143	0.000824752	0.0306077	1.46057	down	-1.46057	-0.546532	TSPAN6
A_33_P3262043	0.000825137	0.0306077	1.43042	down	-1.43042	-0.516443	BAD
A_24_P406060	0.000825534	0.0306077	7.13966	up	7.13966	2.83586	RNF144B
A_33_P3314436	0.000826068	0.0306077	2.75455	up	2.75455	1.46182	FBXL17
A_23_P426989	0.000826115	0.0306077	1.97458	up	1.97458	0.981545	SH3BP5L
A_24_P117029	0.000827898	0.0306077	6.12025	up	6.12025	2.61359	LDLR
A_23_P38482	0.000828791	0.0306077	3.52065	up	3.52065	1.81584	PHF23
A_23_P48835	0.000829172	0.0306077	4.43557	up	4.43557	2.14912	KIF23
A_23_P101551	0.000830045	0.0306077	1.67962	down	-1.67962	-0.748135	BCAT2
A_33_P3233081	0.000832301	0.0306077	1.50804	down	-1.50804	-0.592678	MSH5
A_23_P74928	0.000832912	0.0306077	1.99475	down	-1.99475	-0.996205	MR1
A_33_P3408212	0.000833086	0.0306077	1.86423	down	-1.86423	-0.898581	HSP90B1
A_23_P142950	0.000833646	0.0306077	8.53971	up	8.53971	3.09419	GIGYF2
A_33_P3230528	0.000833996	0.0306077	2.69428	down	-2.69428	-1.4299	MPRIP
A_24_P56884	0.000835253	0.0306077	1.33323	down	-1.33323	-0.414927	TMEM199
A_23_P88865	0.000835347	0.0306077	1.63932	up	1.63932	0.713099	CMTM3
A_33_P3382147	0.000835463	0.0306077	6.82757	up	6.82757	2.77137	STARD13
A_33_P3345389	0.000837247	0.0306166	4.76408	up	4.76408	2.2522	C20orf194
A_24_P410797	0.000837948	0.0306166	6.99844	up	6.99844	2.80703	KALRN
A_23_P251937	0.000838393	0.0306166	2.84126	up	2.84126	1.50653	CPEB4
A_33_P3389653	0.000841323	0.0306908	19.6195	up	19.6195	4.29421	PDE4D
A_33_P3304282	0.000842324	0.0306946	1.2606	down	-1.2606	-0.334113	RPS15A
A_23_P116898	0.000845689	0.0307258	2.18847	down	-2.18847	-1.12992	A2M
A_23_P89543	0.000846075	0.0307258	3.59649	up	3.59649	1.84659	KIAA0753
A_24_P71938	0.000846772	0.0307258	5.55059	up	5.55059	2.47264	SMAD1
A_33_P3327697	0.000848672	0.0307258	2.4575	up	2.4575	1.29719	LOC145474
A_23_P217297	0.000850604	0.0307258	1.6923	down	-1.6923	-0.758983	ZNF711
A_33_P3364348	0.000851345	0.0307258	4.22479	up	4.22479	2.07888	JPH1
A_24_P385280	0.000851569	0.0307258	1.81649	down	-1.81649	-0.861152	ALDH9A1
A_33_P3363933	0.000853141	0.0307284	1.78666	down	-1.78666	-0.837268	FCRL6
A_33_P3387696	0.000855703	0.0307558	1.4584	down	-1.4584	-0.544388	TMBIM4
A_23_P388993	0.00085868	0.0307723	3.41674	up	3.41674	1.77262	ZC3H12C
A_33_P3330109	0.000860538	0.0307723	2.14435	down	-2.14435	-1.10054	HLA-C
A_33_P3220470	0.000860563	0.0307723	6.93139	up	6.93139	2.79314	SMAD6
A_33_P3398091	0.000860915	0.0307723	7.04796	up	7.04796	2.81721	ZNF562
A_23_P153037	0.000861273	0.0307723	3.88922	up	3.88922	1.95948	ZNF624
A_23_P16166	0.000861684	0.0307723	1.74082	down	-1.74082	-0.799766	PNPLA6
A_23_P80062	0.000863066	0.0307723	6.9873	up	6.9873	2.80474	TAF4
A_23_P27215	0.000864896	0.0307723	1.59824	up	1.59824	0.67648	UBB
A_23_P40059	0.000865148	0.0307723	2.58927	up	2.58927	1.37254	PMS1
A_24_P302374	0.00086604	0.0307723	2.24242	up	2.24242	1.16506	CLCN6
A_23_P315345	0.00086624	0.0307723	1.7284	down	-1.7284	-0.789441	PIN4
A_24_P924591	0.000869999	0.030816	2.18692	up	2.18692	1.1289	VEZF1
A_33_P3406636	0.000871004	0.0308196	3.58286	up	3.58286	1.84111	ZFP62
A_23_P145437	0.000872681	0.0308247	2.58182	up	2.58182	1.36839	PHIP
A_33_P3424467	0.000872951	0.0308247	3.19636	up	3.19636	1.67643	CNST
A_33_P3209646	0.000876145	0.0308542	2.82888	up	2.82888	1.50023	WDFY2
A_33_P3369696	0.000877133	0.0308542	3.45345	up	3.45345	1.78804	CCDC94
A_23_P320457	0.000877399	0.0308542	1.33216	up	1.33216	0.413764	FAM40A
A_33_P3268618	0.000878662	0.0308542	1.71652	up	1.71652	0.779488	WDR19
A_23_P356616	0.000878831	0.0308542	5.8099	up	5.8099	2.53851	ABTB2
A_24_P394533	0.000882095	0.0308542	1.67248	down	-1.67248	-0.741989	NEU1
A_23_P116602	0.000882276	0.0308542	2.46646	up	2.46646	1.30244	USP35
A_24_P100368	0.000882391	0.0308542	1.89201	down	-1.89201	-0.919921	DYNLT3
A_23_P420417	0.000883639	0.0308542	1.3145	up	1.3145	0.39451	TLCD1
A_23_P145197	0.000885134	0.0308542	1.89199	up	1.89199	0.919905	BYSL
A_33_P3285334	0.000885425	0.0308542	1.29888	up	1.29888	0.377263	LOC100130417
A_33_P3263538	0.000885611	0.0308542	10.5105	down	-10.5105	-3.39375	NEAT1
A_23_P354894	0.000887136	0.0308542	7.14813	up	7.14813	2.83757	ZNF567
A_24_P395621	0.00088765	0.0308542	5.22506	up	5.22506	2.38545	RUNDC1
A_23_P201567	0.000889609	0.0308542	1.60082	up	1.60082	0.678815	PRPF38B
A_23_P316960	0.000891409	0.0308542	1.72323	down	-1.72323	-0.785118	GRINA
A_32_P8251	0.000892396	0.0308542	5.20804	up	5.20804	2.38074	PHRF1
A_33_P3363560	0.000893522	0.0308542	5.70025	up	5.70025	2.51103	TMEM51
A_33_P3257861	0.000894438	0.0308542	9.56739	down	-9.56739	-3.25813	SARDH
A_23_P341532	0.000895212	0.0308542	2.87171	up	2.87171	1.52191	SETDB2
A_24_P945000	0.000897028	0.0308542	2.37144	down	-2.37144	-1.24577	SKA2
A_32_P206698	0.000897567	0.0308542	1.5536	down	-1.5536	-0.635613	CKS1B
A_33_P3287735	0.000897661	0.0308542	13.9837	up	13.9837	3.80567	KAT6A
A_23_P77048	0.000898077	0.0308542	1.50014	up	1.50014	0.5851	SLC25A29
A_32_P193322	0.000898148	0.0308542	5.99643	up	5.99643	2.5841	RICTOR
A_24_P296508	0.000900103	0.0308542	1.25679	down	-1.25679	-0.329743	SLC43A2
A_24_P245322	0.00090204	0.0308542	2.17104	down	-2.17104	-1.11839	PRKAR1A
A_24_P158385	0.00090266	0.0308542	1.83007	up	1.83007	0.871903	ZMYND19
A_23_P34031	0.000904139	0.0308542	1.85917	down	-1.85917	-0.894658	XAGE2B
A_23_P257578	0.000904499	0.0308542	1.66478	down	-1.66478	-0.73533	SRA1
A_23_P148984	0.000906022	0.0308542	1.83415	down	-1.83415	-0.875114	DARS2
A_23_P253692	0.00090662	0.0308542	1.3161	down	-1.3161	-0.39627	GPR64
A_23_P314642	0.000908787	0.0308542	11.7991	up	11.7991	3.56061	ZNF280C
A_33_P3323928	0.000910469	0.0308542	1.86481	down	-1.86481	-0.899032	LINC00263
A_24_P522631	0.000912093	0.0308542	2.28446	up	2.28446	1.19185	TMEM201
A_23_P2492	0.000912874	0.0308542	1.39046	down	-1.39046	-0.475566	C1S
A_23_P2317	0.000912985	0.0308542	3.25915	down	-3.25915	-1.7045	DDN
A_23_P91930	0.000913656	0.0308542	3.04235	up	3.04235	1.60519	QTRTD1
A_33_P3210338	0.000914026	0.0308542	13.0068	up	13.0068	3.7012	RFX7
A_23_P15394	0.000915134	0.0308542	1.64739	down	-1.64739	-0.720179	CD68
A_23_P148410	0.000915796	0.0308542	2.31425	down	-2.31425	-1.21054	FTHL17
A_33_P3216337	0.000916148	0.0308542	1.34715	down	-1.34715	-0.429908	FTSJ1
A_23_P65262	0.000916539	0.0308542	2.22452	up	2.22452	1.1535	N4BP2L2
A_23_P427122	0.000917172	0.0308542	2.07019	down	-2.07019	-1.04976	ART5
A_33_P3272330	0.000918015	0.0308542	2.32058	up	2.32058	1.21449	DNMT3A
A_23_P169154	0.000920949	0.0308582	1.99751	down	-1.99751	-0.9982	ERMP1
A_23_P55468	0.000921709	0.0308582	1.18023	up	1.18023	0.239064	TIMM22
A_33_P3349424	0.000921842	0.0308582	2.35312	up	2.35312	1.23457	LOC440925
A_32_P90047	0.000922676	0.0308582	1.32551	down	-1.32551	-0.406544	C4orf48
A_23_P387523	0.0009245	0.0308582	5.20749	up	5.20749	2.38059	ZBTB40
A_23_P29029	0.000924975	0.0308582	3.32795	down	-3.32795	-1.73463	C21orf119
A_33_P3381781	0.000926556	0.0308582	4.14433	up	4.14433	2.05114	RPRD2
A_33_P3358898	0.000927051	0.0308582	4.36931	down	-4.36931	-2.12741	SSC5D
A_33_P3221680	0.000927162	0.0308582	1.39767	down	-1.39767	-0.48302	RPS28
A_23_P388855	0.000928576	0.0308752	7.55396	up	7.55396	2.91723	KAT6B
A_32_P409222	0.000930985	0.030912	2.26324	up	2.26324	1.17839	ZNF628
A_23_P350886	0.000931493	0.030912	11.9689	up	11.9689	3.58121	KIAA0240
A_24_P233786	0.000932792	0.0309251	1.30904	down	-1.30904	-0.38851	FAM129A
A_23_P424582	0.000936742	0.0309473	1.28269	down	-1.28269	-0.359176	EGFL8
A_23_P11862	0.000937036	0.0309473	1.98619	up	1.98619	0.990006	C1orf112
A_33_P3361546	0.000937549	0.0309473	5.49736	up	5.49736	2.45874	TFAP2A
A_23_P147641	0.00093944	0.0309473	2.37641	down	-2.37641	-1.24878	TCEA2
A_23_P55356	0.000940333	0.0309473	8.68144	down	-8.68144	-3.11793	VMO1
A_23_P18276	0.000940584	0.0309473	4.56404	up	4.56404	2.19031	RBM5
A_23_P399797	0.000941236	0.0309473	3.69973	down	-3.69973	-1.88742	SMAD5-AS1
A_24_P379104	0.000942019	0.0309473	1.86904	down	-1.86904	-0.902294	PIM2
A_33_P3366039	0.000943382	0.0309473	2.1557	down	-2.1557	-1.10816	RPL29
A_33_P3286293	0.000943421	0.0309473	2.05469	down	-2.05469	-1.03892	CTNNBIP1
A_23_P142322	0.000951955	0.0311673	1.95235	down	-1.95235	-0.965212	CIRBP
A_33_P3227467	0.000953854	0.0311673	1.84262	up	1.84262	0.881757	BNIP2
A_23_P97221	0.00095437	0.0311673	4.7231	up	4.7231	2.23973	ZNF691
A_23_P202427	0.000955974	0.0311673	1.48868	down	-1.48868	-0.57403	HKDC1
A_24_P85942	0.000956135	0.0311673	1.56089	up	1.56089	0.642366	GCC2
A_23_P130089	0.000956621	0.0311673	1.89675	down	-1.89675	-0.923529	IFT20
A_32_P113584	0.000957197	0.0311673	8.06386	up	8.06386	3.01147	ZNF292
A_23_P73493	0.0009609	0.0311673	1.60257	down	-1.60257	-0.680389	CETN2
A_23_P155830	0.000961115	0.0311673	1.76459	up	1.76459	0.819334	TBC1D14
A_33_P3214720	0.000962772	0.0311673	1.67516	down	-1.67516	-0.744297	ZC3H12A
A_33_P3376239	0.00096338	0.0311673	31.2502	up	31.2502	4.9658	MLL5
A_33_P3423820	0.000964737	0.0311673	4.87182	up	4.87182	2.28446	ZC3H3
A_23_P210379	0.000965394	0.0311673	1.51281	up	1.51281	0.597233	ARFGAP1
A_23_P114095	0.000965512	0.0311673	1.551	down	-1.551	-0.633195	MBTPS2
A_23_P143143	0.000965607	0.0311673	7.72484	down	-7.72484	-2.9495	ID2
A_24_P179504	0.000967299	0.0311673	1.89842	down	-1.89842	-0.924799	WDR66
A_33_P3209386	0.000969363	0.0311673	1.84388	down	-1.84388	-0.882748	TXNDC17
A_33_P3334308	0.000971056	0.0311673	1.97391	up	1.97391	0.98106	ZXDB
A_23_P58466	0.000971259	0.0311673	2.40476	up	2.40476	1.26589	SMN1
A_23_P65089	0.000971383	0.0311673	1.55261	up	1.55261	0.634694	DDX47
A_23_P393051	0.000972884	0.0311673	2.90676	down	-2.90676	-1.53941	C1orf172
A_32_P158746	0.000972965	0.0311673	2.1309	down	-2.1309	-1.09147	RPL17
A_23_P6624	0.000973428	0.0311673	2.29053	up	2.29053	1.19568	UMPS
A_33_P3261625	0.000975035	0.0311673	1.61387	up	1.61387	0.690525	LSM2
A_23_P149775	0.00097514	0.0311673	15.3749	up	15.3749	3.9425	ARHGAP12
A_24_P357169	0.000975658	0.0311673	1.40412	down	-1.40412	-0.489667	EPPK1
A_24_P110062	0.000977433	0.0311948	1.90186	down	-1.90186	-0.927413	PTPMT1
A_24_P410952	0.00097878	0.0312055	1.9231	down	-1.9231	-0.943432	PEA15
A_23_P60499	0.000979593	0.0312055	5.30888	up	5.30888	2.40841	ZNF462
A_33_P3221528	0.000984614	0.0312452	3.18422	up	3.18422	1.67094	IREB2
A_23_P105592	0.00098508	0.0312452	3.26073	up	3.26073	1.70519	MVK
A_23_P142634	0.000989645	0.0312452	1.60345	up	1.60345	0.68118	METTL5
A_33_P3245709	0.000989649	0.0312452	1.44832	up	1.44832	0.534383	RALGAPB
A_23_P313734	0.000991603	0.0312452	2.98291	up	2.98291	1.57672	KIAA1731
A_33_P3372844	0.000991664	0.0312452	1.56698	up	1.56698	0.647986	DDX56
A_33_P3260016	0.000992097	0.0312452	1.77009	up	1.77009	0.823823	NEDD1
A_23_P101185	0.000992134	0.0312452	1.76211	down	-1.76211	-0.817301	NARS
A_23_P120316	0.000992499	0.0312452	1.34656	down	-1.34656	-0.429274	MTHFD2
A_23_P255376	0.000992623	0.0312452	1.52136	down	-1.52136	-0.60536	CCDC109B
A_32_P342064	0.000992711	0.0312452	1.93524	down	-1.93524	-0.952513	FTH1
A_24_P361167	0.000992724	0.0312452	2.86174	up	2.86174	1.51689	CHD8
A_33_P3727762	0.000994258	0.0312647	1.44206	down	-1.44206	-0.528136	SET
A_23_P259442	0.000999885	0.0314005	2.0694	down	-2.0694	-1.04921	CPE
A_33_P3602006	0.00100131	0.0314005	1.5577	down	-1.5577	-0.639419	ADAT2
A_23_P126486	0.00100214	0.0314005	4.55536	up	4.55536	2.18757	CROCCP2
A_23_P424561	0.00100417	0.0314005	2.36948	up	2.36948	1.24457	RHOV
A_32_P106732	0.00100562	0.0314005	5.60097	up	5.60097	2.48568	FANCM
A_33_P3296592	0.00100674	0.0314005	12.0199	up	12.0199	3.58735	C11orf30
A_32_P117170	0.00100718	0.0314005	5.01153	up	5.01153	2.32525	NAPEPLD
A_33_P3303687	0.00100758	0.0314005	1.88721	down	-1.88721	-0.916252	PSMC1
A_32_P135818	0.00100776	0.0314005	1.93486	down	-1.93486	-0.952229	RPS3A
A_23_P121447	0.00100904	0.0314117	4.97233	up	4.97233	2.31392	ARPM1
A_24_P140608	0.00101237	0.0314604	9.72473	down	-9.72473	-3.28166	HBEGF
A_24_P336584	0.00101245	0.0314604	3.40514	up	3.40514	1.76771	RASSF5
A_33_P3839334	0.00101457	0.0314692	6.69911	down	-6.69911	-2.74397	LOC153546
A_23_P160869	0.00101523	0.0314692	8.97486	up	8.97486	3.16589	LRIG2
A_23_P11353	0.00101549	0.0314692	1.48055	down	-1.48055	-0.566133	ATP6AP2
A_23_P324490	0.00101782	0.0315127	6.46814	up	6.46814	2.69335	KIAA0355
A_23_P80156	0.00101944	0.0315344	1.57124	down	-1.57124	-0.651901	PRMT2
A_23_P19754	0.00102151	0.0315499	1.80051	down	-1.80051	-0.848405	CPA4
A_33_P3255766	0.001023	0.0315499	1.92949	up	1.92949	0.948221	NIF3L1
A_24_P307580	0.00102379	0.0315499	1.8873	down	-1.8873	-0.916321	HTATIP2
A_33_P3302305	0.00102529	0.0315499	1.6261	down	-1.6261	-0.701417	BCKDHA
A_24_P495367	0.00102622	0.0315499	1.66925	down	-1.66925	-0.739197	GRXCR1
A_23_P392126	0.0010267	0.0315499	3.2764	down	-3.2764	-1.71211	C17orf108
A_23_P78410	0.00102714	0.0315499	1.29235	up	1.29235	0.369993	C18orf55
A_24_P29001	0.00102789	0.0315499	1.23993	down	-1.23993	-0.310264	LSM3
A_23_P158318	0.00102825	0.0315499	8.16061	up	8.16061	3.02868	ROR2
A_23_P141248	0.00103259	0.0316124	1.80458	down	-1.80458	-0.85166	SRR
A_33_P3337272	0.00103384	0.0316124	6.00603	down	-6.00603	-2.58641	NRARP
A_24_P156886	0.00103456	0.0316124	1.8694	up	1.8694	0.902576	DDX59
A_23_P105138	0.00103513	0.0316124	1.87451	down	-1.87451	-0.906513	CAT
A_24_P131589	0.00103578	0.0316124	2.2922	down	-2.2922	-1.19673	CD86
A_23_P202769	0.00103701	0.0316124	2.08588	down	-2.08588	-1.06065	DNAJC4
A_33_P3219572	0.00103738	0.0316124	2.25762	up	2.25762	1.1748	LONRF3
A_33_P3301050	0.00103768	0.0316124	1.84108	down	-1.84108	-0.880549	HHLA1
A_33_P3304528	0.00104195	0.031706	2.39924	up	2.39924	1.26258	SENP1
A_23_P386320	0.00104359	0.031706	1.92407	down	-1.92407	-0.944159	MFI2
A_33_P3379947	0.00104424	0.031706	2.21425	down	-2.21425	-1.14682	HLA-B
A_23_P117546	0.00104488	0.031706	4.98813	up	4.98813	2.3185	SOS2
A_23_P316812	0.0010454	0.031706	1.79229	down	-1.79229	-0.841805	AKR7A2P1
A_23_P142294	0.00104662	0.0317149	1.67928	down	-1.67928	-0.747843	ETHE1
A_33_P3351982	0.00104941	0.03172	2.05067	down	-2.05067	-1.0361	COA5
A_23_P201996	0.00104954	0.03172	4.62638	up	4.62638	2.20988	WAC
A_23_P214139	0.00104957	0.03172	9.78178	up	9.78178	3.2901	REV3L
A_23_P154938	0.0010509	0.0317322	4.20895	up	4.20895	2.07346	HIRA
A_23_P308581	0.0010557	0.0318219	2.19956	up	2.19956	1.13721	RRP36
A_33_P3256793	0.00105665	0.0318219	1.48477	down	-1.48477	-0.570244	KIAA1324
A_23_P413803	0.00105721	0.0318219	6.18859	up	6.18859	2.62961	POC5
A_33_P3343690	0.00105986	0.0318219	1.61842	down	-1.61842	-0.694584	FDX1
A_33_P3360887	0.00106048	0.0318219	2.18131	down	-2.18131	-1.12519	PRIC285
A_32_P137266	0.00106074	0.0318219	2.71162	up	2.71162	1.43915	EFCAB7
A_32_P197489	0.0010609	0.0318219	2.85237	up	2.85237	1.51216	KLF13
A_33_P3253249	0.00106132	0.0318219	1.60274	down	-1.60274	-0.680538	FTH1
A_23_P374389	0.00106277	0.0318375	1.52775	up	1.52775	0.611407	PWWP2B
A_33_P3311200	0.0010661	0.0319021	1.70745	down	-1.70745	-0.771841	IFNW1
A_23_P148463	0.00106711	0.0319021	1.77793	down	-1.77793	-0.830199	CUL4B
A_23_P100632	0.00106884	0.0319021	1.42461	up	1.42461	0.510567	HN1
A_23_P309803	0.00106946	0.0319021	3.53477	up	3.53477	1.82162	ZNF777
A_33_P3329255	0.00106959	0.0319021	2.6003	down	-2.6003	-1.37868	NDST2
A_33_P3335386	0.00107098	0.0319156	3.67737	up	3.67737	1.87868	FAM83G
A_23_P346302	0.00107378	0.0319712	1.67867	down	-1.67867	-0.74732	ZMAT2
A_33_P3301955	0.00107589	0.0319766	6.79944	up	6.79944	2.76542	PDE7A
A_23_P1292	0.00107606	0.0319766	4.49597	up	4.49597	2.16863	ERCC6
A_23_P11224	0.00107749	0.0319766	1.27912	down	-1.27912	-0.355147	MMGT1
A_23_P156017	0.0010777	0.0319766	3.30574	up	3.30574	1.72497	GOLPH3
A_23_P251421	0.00107885	0.0319827	1.69017	up	1.69017	0.757168	CDCA7
A_24_P243396	0.00108164	0.0320108	1.49206	down	-1.49206	-0.577305	TCOF1
A_33_P3406004	0.00108167	0.0320108	1.55935	down	-1.55935	-0.640949	YBEY
A_33_P3213772	0.00108527	0.032081	2.64669	up	2.64669	1.40419	SRGAP2
A_24_P339416	0.00108595	0.032081	1.99535	down	-1.99535	-0.996644	ARSG
A_24_P108863	0.00108686	0.032081	2.8148	down	-2.8148	-1.49303	SCML1
A_23_P152838	0.00109034	0.0320909	1.78697	down	-1.78697	-0.837514	CCL5
A_24_P204043	0.0010904	0.0320909	2.30748	up	2.30748	1.20632	ZNF318
A_23_P69339	0.00109095	0.0320909	1.69373	down	-1.69373	-0.760202	ACAA1
A_24_P371425	0.00109294	0.0321218	1.97237	up	1.97237	0.979929	ATRIP
A_23_P104876	0.00109831	0.0321777	2.07894	down	-2.07894	-1.05585	SPA17
A_23_P145175	0.00110098	0.0321777	2.08674	up	2.08674	1.06125	ZNF318
A_33_P3281940	0.00110167	0.0321777	1.42088	down	-1.42088	-0.506782	RPE
A_33_P3373259	0.00110225	0.0321777	2.37314	down	-2.37314	-1.2468	CACNA2D3
A_23_P120860	0.00110228	0.0321777	1.77623	down	-1.77623	-0.828815	NIPSNAP1
A_23_P94840	0.00110309	0.0321777	2.03029	down	-2.03029	-1.02168	DYNLRB2
A_33_P3420852	0.00110395	0.0321777	2.08312	down	-2.08312	-1.05875	KIRREL2
A_23_P130753	0.00110601	0.0321777	1.42099	down	-1.42099	-0.506895	DBP
A_32_P142128	0.00110702	0.0321777	2.05171	up	2.05171	1.03683	BMS1P1
A_24_P259276	0.00110797	0.0321777	1.4821	down	-1.4821	-0.567642	ZDHHC24
A_33_P3325009	0.001109	0.0321777	1.91211	down	-1.91211	-0.935162	RGS4
A_33_P3394040	0.00110984	0.0321777	2.10401	up	2.10401	1.07314	ATL2
A_23_P115356	0.00110999	0.0321777	1.19507	down	-1.19507	-0.257093	AKR7A2
A_23_P9152	0.00111013	0.0321777	7.52429	up	7.52429	2.91156	RCL1
A_23_P105545	0.00111135	0.0321777	2.61773	down	-2.61773	-1.38832	VAMP1
A_23_P15727	0.00111137	0.0321777	1.55048	down	-1.55048	-0.632711	FKBP10
A_33_P3423425	0.00111229	0.0321777	1.99991	up	1.99991	0.999934	ZNF770
A_24_P204675	0.0011134	0.0321777	1.48755	up	1.48755	0.57294	LOC100132247
A_23_P120002	0.00111411	0.0321777	1.55109	up	1.55109	0.633279	SP110
A_23_P125423	0.00111461	0.0321777	1.80363	down	-1.80363	-0.850901	C1R
A_23_P54556	0.00111898	0.032264	14.8122	up	14.8122	3.88871	MKL2
A_23_P106194	0.00111949	0.032264	4.03934	down	-4.03934	-2.01412	FOS
A_33_P3388016	0.00112163	0.0322985	1.6494	down	-1.6494	-0.721945	CCDC72
A_23_P366726	0.00112398	0.0323256	2.24272	down	-2.24272	-1.16525	SLC25A35
A_33_P3423365	0.00112668	0.0323256	2.32776	down	-2.32776	-1.21894	GSN
A_23_P103968	0.00112761	0.0323256	1.71242	down	-1.71242	-0.776036	AKR7A3
A_23_P325075	0.00112845	0.0323256	1.82931	up	1.82931	0.871297	RNGTT
A_24_P920125	0.00112919	0.0323256	3.00821	down	-3.00821	-1.5889	PPIA
A_32_P102062	0.00113129	0.0323588	1.69859	up	1.69859	0.764337	FOXO3
A_33_P3336925	0.00113416	0.0323618	1.81919	down	-1.81919	-0.863297	PDLIM5
A_23_P97442	0.00113421	0.0323618	1.81107	down	-1.81107	-0.856844	TMEM222
A_33_P3231613	0.00113475	0.0323618	16.1106	down	-16.1106	-4.00994	CSAG3
A_33_P3529859	0.00113524	0.0323618	3.47867	up	3.47867	1.79854	KDM2B
A_23_P100203	0.00113707	0.0323618	2.54172	down	-2.54172	-1.3458	HSBP1
A_24_P82880	0.00113719	0.0323618	1.62195	down	-1.62195	-0.697728	TPM4
A_23_P124855	0.00113913	0.0323618	7.36181	up	7.36181	2.88006	ZCCHC7
A_24_P143440	0.00113937	0.0323618	1.50553	down	-1.50553	-0.590268	DYNLRB1
A_23_P416314	0.00113992	0.0323618	1.94057	down	-1.94057	-0.956482	HRASLS5
A_23_P151059	0.00114102	0.0323661	14.6808	down	-14.6808	-3.87586	FAM90A1
A_23_P133923	0.00114285	0.0323741	6.40205	up	6.40205	2.67853	GPANK1
A_23_P137765	0.00114554	0.0323741	2.43062	up	2.43062	1.28133	PAFAH2
A_33_P3349591	0.00114556	0.0323741	1.3465	down	-1.3465	-0.429219	LOC100129461
A_23_P1602	0.00114838	0.0323741	4.59365	up	4.59365	2.19964	CDC42EP2
A_24_P397107	0.00114851	0.0323741	3.9634	up	3.9634	1.98674	CDC25A
A_33_P3249439	0.00114859	0.0323741	1.18558	up	1.18558	0.245599	NCAPH2
A_24_P179611	0.00114986	0.0323741	1.60501	up	1.60501	0.682587	TPR
A_23_P164691	0.00115139	0.0323741	1.53767	down	-1.53767	-0.620749	ICAM3
A_33_P3368500	0.00115207	0.0323741	1.7517	down	-1.7517	-0.808758	IFT52
A_23_P103905	0.00115322	0.0323741	1.33374	down	-1.33374	-0.415481	UFC1
A_23_P3355	0.00115702	0.0323741	1.30957	down	-1.30957	-0.389098	POLG
A_33_P3420496	0.00115926	0.0323741	4.52171	down	-4.52171	-2.17687	SNORA53
A_23_P66664	0.00116067	0.0323741	4.63129	up	4.63129	2.21141	TADA2A
A_23_P259393	0.00116081	0.0323741	4.74547	up	4.74547	2.24655	SFMBT1
A_23_P11744	0.00116203	0.0323741	1.41301	up	1.41301	0.498772	WASH1
A_24_P67699	0.00116241	0.0323741	1.14994	down	-1.14994	-0.201557	RPL23A
A_24_P319736	0.00116277	0.0323741	10.7776	up	10.7776	3.42997	MEIS1
A_23_P60248	0.00116291	0.0323741	1.30145	down	-1.30145	-0.380121	TXN
A_23_P107801	0.00116299	0.0323741	3.51614	up	3.51614	1.81399	C19orf44
A_23_P101131	0.00116372	0.0323741	1.25389	down	-1.25389	-0.326414	GRP
A_23_P148959	0.00116479	0.0323741	1.53031	down	-1.53031	-0.613828	TM2D1
A_23_P47517	0.001165	0.0323741	2.55242	up	2.55242	1.35187	VPS37C
A_23_P37347	0.00116568	0.0323741	2.05145	up	2.05145	1.03665	SNW1
A_23_P35609	0.001167	0.0323741	1.68731	down	-1.68731	-0.754723	UROS
A_33_P3383233	0.0011673	0.0323741	1.51156	down	-1.51156	-0.596037	NDRG2
A_23_P213255	0.00116735	0.0323741	4.23736	up	4.23736	2.08317	SMARCAD1
A_33_P3416574	0.0011682	0.0323741	2.09676	down	-2.09676	-1.06816	AIG1
A_33_P3392525	0.00116877	0.0323741	6.28845	up	6.28845	2.65271	ARL4D
A_23_P347169	0.00117034	0.0323915	2.35521	up	2.35521	1.23585	MTUS1
A_24_P357037	0.00117582	0.0325167	1.34969	down	-1.34969	-0.432625	UBE2G2
A_23_P165402	0.00117723	0.0325201	1.38276	down	-1.38276	-0.46755	SF3B14
A_23_P200874	0.00117784	0.0325201	2.47853	up	2.47853	1.30948	CEP85
A_23_P210300	0.00117919	0.032531	3.7588	up	3.7588	1.91027	ASXL2
A_33_P3258702	0.0011807	0.032534	1.46879	down	-1.46879	-0.554628	SEC22C
A_23_P12128	0.00118157	0.032534	1.5654	down	-1.5654	-0.646528	TSHB
A_23_P74229	0.00118215	0.032534	3.23286	up	3.23286	1.69281	STK40
A_23_P135474	0.00118344	0.0325381	1.36353	down	-1.36353	-0.447346	MRPL37
A_33_P3361457	0.00118421	0.0325381	1.88405	down	-1.88405	-0.913841	IFNAR2
A_23_P67771	0.00118526	0.032541	4.44395	up	4.44395	2.15184	BARD1
A_23_P8380	0.00118872	0.0325541	5.98191	up	5.98191	2.58061	C7orf49
A_23_P38365	0.0011901	0.0325541	6.20032	up	6.20032	2.63234	TLK2
A_23_P257593	0.0011905	0.0325541	2.3299	up	2.3299	1.22027	LOH12CR1
A_23_P355536	0.00119271	0.0325847	4.54858	up	4.54858	2.18542	USP54
A_23_P358009	0.00119391	0.0325847	2.51143	up	2.51143	1.32851	DNAJC16
A_23_P4522	0.00119448	0.0325847	1.64489	up	1.64489	0.717988	TXNL1
A_33_P3289192	0.00119678	0.0326073	1.72734	down	-1.72734	-0.788548	HBS1L
A_23_P121396	0.00119794	0.0326073	1.52568	down	-1.52568	-0.609457	DNAJC19
A_33_P3394272	0.00119817	0.0326073	2.63558	up	2.63558	1.39812	LINC00473
A_24_P89512	0.00120195	0.0326742	1.29911	down	-1.29911	-0.377528	BCLAF1
A_24_P122137	0.00120335	0.0326742	1.60238	down	-1.60238	-0.680214	LIF
A_23_P65455	0.00120386	0.0326742	1.88994	down	-1.88994	-0.918341	HAUS4
A_23_P211007	0.00120446	0.0326742	12.6747	up	12.6747	3.66388	NRIP1
A_23_P206371	0.00121132	0.0327525	2.08661	up	2.08661	1.06116	NOL3
A_33_P3396444	0.00121169	0.0327525	2.32016	down	-2.32016	-1.21423	PTGR1
A_33_P3335865	0.00121188	0.0327525	1.62714	up	1.62714	0.702338	WDR35
A_23_P203949	0.00121373	0.0327525	1.47452	up	1.47452	0.560244	DDX11
A_23_P89155	0.00121394	0.0327525	1.72835	down	-1.72835	-0.789399	CDK3
A_23_P64990	0.00121405	0.0327525	3.98032	up	3.98032	1.99288	RAD52
A_33_P3209866	0.00121549	0.0327655	6.49628	up	6.49628	2.69961	KANK1
A_33_P3250398	0.00121952	0.0328353	1.78993	down	-1.78993	-0.839902	CTSZ
A_33_P3399051	0.00122	0.0328353	1.66627	down	-1.66627	-0.736625	BAIAP2L2
A_23_P144911	0.00122182	0.0328455	1.68359	down	-1.68359	-0.751538	EGFLAM
A_24_P354689	0.00122447	0.0328455	1.77702	down	-1.77702	-0.829461	SPOCK1
A_32_P176550	0.00122578	0.0328455	6.59685	up	6.59685	2.72178	JMY
A_33_P3399718	0.00122591	0.0328455	1.97367	down	-1.97367	-0.980878	LOC128322
A_33_P3594214	0.00122706	0.0328455	1.88739	down	-1.88739	-0.91639	OR7E12P
A_32_P158355	0.00122711	0.0328455	1.67583	down	-1.67583	-0.744877	ALG1L
A_24_P219971	0.00122821	0.0328493	1.49672	down	-1.49672	-0.581807	C20orf11
A_32_P9842	0.00123015	0.0328586	1.65591	up	1.65591	0.727622	MTMR14
A_23_P14804	0.00123048	0.0328586	1.79404	down	-1.79404	-0.843209	TSPAN3
A_33_P3238777	0.00123764	0.0329538	2.32592	up	2.32592	1.2178	FLJ45445
A_24_P915692	0.00123766	0.0329538	7.08023	down	-7.08023	-2.8238	PHLDA1
A_24_P182281	0.00123921	0.0329538	2.43376	down	-2.43376	-1.28319	HHLA3
A_24_P270890	0.00124013	0.0329538	1.92325	up	1.92325	0.943547	SPOP
A_23_P147665	0.00124032	0.0329538	1.71761	down	-1.71761	-0.780405	OLFML1
A_24_P361006	0.00124079	0.0329538	1.75932	down	-1.75932	-0.815018	NDUFA9
A_23_P43684	0.00124395	0.0330035	9.06128	up	9.06128	3.17972	BNC2
A_23_P143348	0.00124526	0.0330035	2.24487	up	2.24487	1.16663	OVOL2
A_33_P3400324	0.00124725	0.0330035	2.41486	up	2.41486	1.27194	PHC3
A_23_P79518	0.00124749	0.0330035	1.79405	down	-1.79405	-0.843223	IL1B
A_33_P3237977	0.00125023	0.0330297	1.73506	down	-1.73506	-0.794984	LARP6
A_33_P3256858	0.00125089	0.0330297	3.08695	up	3.08695	1.62618	C14orf80
A_32_P460973	0.00125265	0.0330297	1.25508	down	-1.25508	-0.327778	HLA-E
A_23_P70670	0.00125277	0.0330297	1.28667	down	-1.28667	-0.363647	CD83
A_23_P25873	0.00125331	0.0330297	1.85656	up	1.85656	0.892632	WDHD1
A_33_P3324655	0.00125484	0.0330443	1.8352	up	1.8352	0.875941	TTI2
A_33_P3290303	0.00125702	0.0330763	1.88699	up	1.88699	0.916086	LOC100128278
A_23_P85703	0.00126133	0.0331055	3.06915	up	3.06915	1.61784	SOX13
A_33_P3300262	0.00126227	0.0331055	1.60074	down	-1.60074	-0.678742	VIT
A_23_P411881	0.00126531	0.0331055	5.17046	up	5.17046	2.37029	PIBF1
A_24_P268160	0.00126572	0.0331055	1.70278	down	-1.70278	-0.767892	DRAM2
A_33_P3284518	0.00126639	0.0331055	1.43826	down	-1.43826	-0.524323	UHRF1BP1L
A_23_P159255	0.00126706	0.0331055	1.51808	down	-1.51808	-0.602247	PTPRM
A_33_P3335366	0.00126746	0.0331055	2.96904	up	2.96904	1.57	MAML3
A_23_P327069	0.00126823	0.0331055	5.81519	up	5.81519	2.53983	KIAA0232
A_23_P125829	0.00126918	0.0331055	1.13439	up	1.13439	0.181918	PGK1
A_23_P12053	0.00127012	0.0331055	5.47683	up	5.47683	2.45334	SPEN
A_33_P3315801	0.00127046	0.0331055	4.05323	up	4.05323	2.01907	CDK12
A_23_P27584	0.0012724	0.0331055	2.1524	down	-2.1524	-1.10594	MYADM
A_23_P121345	0.0012725	0.0331055	1.85524	up	1.85524	0.891604	TBCCD1
A_33_P3315764	0.00127311	0.0331055	2.06811	down	-2.06811	-1.04831	TP53
A_23_P47377	0.00127409	0.0331055	1.73318	down	-1.73318	-0.793424	HSD17B12
A_24_P182620	0.00127556	0.0331055	1.65063	down	-1.65063	-0.723021	CELSR2
A_24_P98975	0.00127717	0.0331221	1.58979	down	-1.58979	-0.668837	ANKRD13A
A_24_P414786	0.00127881	0.0331394	2.54157	up	2.54157	1.34572	CDC40
A_33_P3299811	0.00128095	0.0331585	1.45667	down	-1.45667	-0.542678	FLVCR1-AS1
A_33_P3299934	0.00128148	0.0331585	1.19665	down	-1.19665	-0.259004	LOC100289255
A_24_P321525	0.00128662	0.0332276	2.11245	up	2.11245	1.07892	RERG
A_23_P111978	0.00128678	0.0332276	1.73388	down	-1.73388	-0.794004	KCNK9
A_33_P3229380	0.00128707	0.0332276	1.95608	up	1.95608	0.967966	LOC731275
A_23_P76799	0.00128913	0.0332329	2.74522	up	2.74522	1.45692	BAZ1A
A_23_P27381	0.00128983	0.0332329	2.43146	up	2.43146	1.28182	TSHZ1
A_23_P53668	0.00129107	0.0332329	1.86035	up	1.86035	0.895575	NFYB
A_33_P3616021	0.00129116	0.0332329	6.54961	down	-6.54961	-2.71141	LINC00163
A_33_P3336198	0.00129249	0.0332419	3.26747	down	-3.26747	-1.70817	C16orf79
A_23_P166929	0.00129459	0.0332603	3.02593	down	-3.02593	-1.59738	SERPINI1
A_23_P205724	0.00129515	0.0332603	13.6056	up	13.6056	3.76612	C14orf102
A_23_P74663	0.00129941	0.0333448	2.17657	up	2.17657	1.12206	TAF1A
A_23_P102235	0.00130259	0.0334012	1.50671	down	-1.50671	-0.591405	SNRPG
A_33_P3308434	0.00130464	0.0334286	1.74191	down	-1.74191	-0.800669	MORN1
A_24_P250499	0.00130668	0.0334423	1.70279	up	1.70279	0.767903	RPRD1B
A_23_P60240	0.00130859	0.0334423	1.23403	down	-1.23403	-0.303382	PIGO
A_33_P3298587	0.00130897	0.0334423	2.49473	up	2.49473	1.31889	SBNO2
A_33_P3361741	0.00131267	0.0334614	1.6504	down	-1.6504	-0.722811	DNAJC15
A_23_P148609	0.00131497	0.0334614	2.14599	down	-2.14599	-1.10164	PLAC1
A_33_P3663705	0.00131599	0.0334614	1.41751	up	1.41751	0.503356	CROCC
A_33_P3278347	0.00131719	0.0334614	1.96539	down	-1.96539	-0.974815	C21orf88
A_23_P412389	0.0013181	0.0334614	1.83088	down	-1.83088	-0.872538	FGF18
A_23_P423864	0.00131956	0.0334614	1.59209	up	1.59209	0.670926	PHC2
A_33_P3767927	0.00132162	0.0334614	9.23142	up	9.23142	3.20655	NR3C1
A_23_P61881	0.00132293	0.0334614	2.03585	up	2.03585	1.02563	ARIH2
A_33_P3223592	0.00132296	0.0334614	10.9617	down	-10.9617	-3.4544	APOE
A_33_P3327519	0.00132315	0.0334614	4.91394	down	-4.91394	-2.29688	SNORA74A
A_23_P3574	0.001324	0.0334614	3.0386	up	3.0386	1.60341	GFOD2
A_23_P76598	0.0013264	0.0334614	1.37616	down	-1.37616	-0.460648	EFHA1
A_32_P98348	0.00132878	0.0334614	1.72034	down	-1.72034	-0.782693	ZNF525
A_32_P157965	0.0013292	0.0334614	1.6472	down	-1.6472	-0.720019	EIF2S2
A_33_P3413463	0.0013304	0.0334614	5.94513	up	5.94513	2.57171	BRF1
A_24_P143189	0.00133118	0.0334614	1.75002	down	-1.75002	-0.807375	TMSB4X
A_33_P3420914	0.00133274	0.0334614	1.41677	down	-1.41677	-0.502609	LOC440297
A_23_P2801	0.00133302	0.0334614	9.1096	up	9.1096	3.18739	ELF1
A_33_P3280400	0.00133324	0.0334614	2.05463	down	-2.05463	-1.03888	MGC72080
A_32_P233304	0.00133394	0.0334614	5.60258	up	5.60258	2.48609	LIN9
A_33_P3340164	0.0013354	0.0334614	1.75525	down	-1.75525	-0.811679	NDUFB5
A_23_P933	0.00133585	0.0334614	2.27482	down	-2.27482	-1.18575	RWDD3
A_33_P3228558	0.00133629	0.0334614	1.55362	up	1.55362	0.635633	ARHGAP27
A_33_P3216570	0.00133698	0.0334614	2.00647	up	2.00647	1.00466	MUC5AC
A_23_P26457	0.0013371	0.0334614	1.99676	down	-1.99676	-0.997662	HBA2
A_32_P132438	0.0013379	0.0334614	2.24227	up	2.24227	1.16496	AKAP1
A_23_P380298	0.00133822	0.0334614	1.61414	down	-1.61414	-0.690767	ProSAPiP1
A_32_P78783	0.0013398	0.0334763	3.394	up	3.394	1.76299	ZNF778
A_33_P3358745	0.00134166	0.0334929	2.08265	down	-2.08265	-1.05842	SEPP1
A_33_P3575854	0.00134242	0.0334929	3.52251	down	-3.52251	-1.8166	LOC642361
A_23_P107724	0.00134465	0.033524	8.60628	up	8.60628	3.10539	ZFP112
A_23_P398566	0.00135109	0.0336458	2.69936	up	2.69936	1.43262	NR4A3
A_33_P3250963	0.0013515	0.0336458	1.7848	down	-1.7848	-0.835765	TP53TG1
A_24_P151498	0.00135287	0.0336552	1.60509	down	-1.60509	-0.682653	PRMT2
A_24_P238118	0.00135385	0.0336552	1.21128	down	-1.21128	-0.276533	PP12613
A_23_P132784	0.00135557	0.0336734	1.50486	up	1.50486	0.589631	FXR1
A_33_P3279431	0.00135738	0.033694	2.82883	up	2.82883	1.50021	GOSR1
A_24_P237878	0.00135934	0.0337181	1.44671	down	-1.44671	-0.532773	FAM195B
A_23_P140170	0.00136095	0.0337335	1.44423	down	-1.44423	-0.530299	SEC23A
A_32_P150632	0.00136208	0.0337372	1.63987	down	-1.63987	-0.713585	ANXA11
A_23_P58538	0.0013635	0.0337478	1.76128	up	1.76128	0.816621	EPB41L4A-AS1
A_23_P96209	0.00136634	0.0337604	1.35848	down	-1.35848	-0.441989	REEP4
A_23_P116942	0.0013665	0.0337604	8.05664	down	-8.05664	-3.01018	LAG3
A_23_P432545	0.00136769	0.0337604	1.87848	down	-1.87848	-0.909563	EFCAB4A
A_24_P228637	0.00136819	0.0337604	2.4755	up	2.4755	1.30772	SETD4
A_33_P3219469	0.00137116	0.0337604	1.52053	up	1.52053	0.604574	SCAF11
A_23_P212089	0.00137127	0.0337604	3.36478	down	-3.36478	-1.75051	NFKBIZ
A_24_P100351	0.00137309	0.0337604	1.59679	up	1.59679	0.675177	GNL3L
A_33_P3303649	0.0013732	0.0337604	1.846	down	-1.846	-0.8844	MB
A_23_P24157	0.00137459	0.0337604	1.61926	down	-1.61926	-0.695331	PYROXD2
A_23_P12336	0.00137521	0.0337604	2.30318	up	2.30318	1.20363	PRMT6
A_23_P204536	0.00137547	0.0337604	3.63408	up	3.63408	1.86159	SENP1
A_24_P97145	0.00137586	0.0337604	1.93922	down	-1.93922	-0.955476	KIDINS220
A_23_P14708	0.00137763	0.0337617	9.11565	up	9.11565	3.18835	ZNF280D
A_33_P3383696	0.00137818	0.0337617	1.37931	up	1.37931	0.46395	SPEG
A_32_P138617	0.00137888	0.0337617	3.95155	up	3.95155	1.98242	KIAA2018
A_23_P138507	0.00138101	0.0337623	1.75273	up	1.75273	0.809603	CDK1
A_23_P168951	0.00138127	0.0337623	6.42416	up	6.42416	2.68351	ZHX2
A_33_P3304304	0.00138208	0.0337623	3.67608	down	-3.67608	-1.87817	STAG2
A_33_P3226060	0.00138285	0.0337623	4.8307	up	4.8307	2.27223	LOC100507421
A_23_P69437	0.00138658	0.0338228	3.83607	up	3.83607	1.93963	YEATS2
A_23_P163227	0.00138816	0.0338228	1.60385	down	-1.60385	-0.681537	CKMT1A
A_33_P3221119	0.00138896	0.0338228	7.44744	up	7.44744	2.89675	GON4L
A_24_P935986	0.00138929	0.0338228	1.98868	down	-1.98868	-0.991814	BCAT1
A_33_P3386242	0.00139101	0.0338385	1.31902	down	-1.31902	-0.399468	CNKSR1
A_23_P82588	0.00139191	0.0338385	2.36688	down	-2.36688	-1.24299	C7orf55
A_33_P3245163	0.00139557	0.0338478	2.08952	down	-2.08952	-1.06317	MYC
A_24_P287941	0.00139726	0.0338478	1.51898	down	-1.51898	-0.603107	PSMC3IP
A_23_P113803	0.00139804	0.0338478	3.60865	up	3.60865	1.85146	KATNA1
A_23_P23102	0.00139969	0.0338478	10.6426	up	10.6426	3.41177	ZSCAN20
A_23_P128613	0.0014007	0.0338478	1.99332	down	-1.99332	-0.995176	KDELC1
A_23_P202587	0.00140082	0.0338478	1.70594	down	-1.70594	-0.770571	KIAA1598
A_33_P3440264	0.0014018	0.0338478	1.65413	up	1.65413	0.726071	LOC100132273
A_23_P141005	0.00140186	0.0338478	1.56767	down	-1.56767	-0.648621	AMFR
A_24_P332341	0.00140392	0.0338571	2.1477	down	-2.1477	-1.10279	POLR2J4
A_23_P436138	0.00140456	0.0338571	2.07448	down	-2.07448	-1.05275	MAX
A_32_P184488	0.00140565	0.0338595	1.53977	up	1.53977	0.622715	PHLDB3
A_23_P42087	0.00140959	0.0339118	1.38733	down	-1.38733	-0.47231	BPHL
A_23_P216549	0.00141	0.0339118	2.3309	up	2.3309	1.22089	RUSC2
A_24_P7085	0.0014108	0.0339118	1.67393	down	-1.67393	-0.743237	RPL29P2
A_33_P3308874	0.00141566	0.0340046	1.92433	down	-1.92433	-0.944355	PIGC
A_23_P32913	0.00141893	0.0340401	1.84785	down	-1.84785	-0.885849	ARMC10
A_23_P85560	0.00141912	0.0340401	1.28597	down	-1.28597	-0.362853	EIF3I
A_33_P3303542	0.00142054	0.03405	3.97524	down	-3.97524	-1.99104	SSC5D
A_23_P106859	0.00142576	0.0341361	1.3919	up	1.3919	0.477055	COX4NB
A_23_P68327	0.00142612	0.0341361	1.56671	down	-1.56671	-0.647738	CCDC104
A_23_P500601	0.00142715	0.0341368	4.0825	up	4.0825	2.02945	TRIM4
A_23_P70047	0.00142888	0.0341543	1.70937	down	-1.70937	-0.773465	MATR3
A_24_P182122	0.00143062	0.0341669	1.89727	down	-1.89727	-0.923924	ND1
A_33_P3265355	0.00143193	0.0341669	1.83493	down	-1.83493	-0.875728	SNRPE
A_23_P81241	0.00143241	0.0341669	1.49833	down	-1.49833	-0.583353	NDFIP1
A_23_P415411	0.00143421	0.0341861	3.44401	up	3.44401	1.78409	HIST1H4E
A_33_P3348288	0.00143548	0.0341925	4.24143	up	4.24143	2.08455	RHOBTB1
A_24_P118231	0.0014391	0.0342001	1.73052	down	-1.73052	-0.791205	ATP5S
A_23_P86550	0.00144025	0.0342001	2.01795	up	2.01795	1.01289	EIF3A
A_23_P29769	0.00144045	0.0342001	2.54226	up	2.54226	1.34611	WWTR1
A_23_P130488	0.00144081	0.0342001	1.72423	down	-1.72423	-0.785951	ERCC2
A_23_P115011	0.00144248	0.0342044	2.15336	down	-2.15336	-1.10659	ADAMTSL4
A_33_P3315375	0.00144417	0.0342044	1.69463	up	1.69463	0.760969	SLFN11
A_23_P161918	0.00144425	0.0342044	1.47953	up	1.47953	0.565138	CCDC86
A_24_P148151	0.00144561	0.0342044	1.56202	down	-1.56202	-0.643415	TSNAX
A_24_P598406	0.00144599	0.0342044	4.6962	up	4.6962	2.23149	RNF216P1
A_33_P3372941	0.00144944	0.034241	1.58846	up	1.58846	0.667629	TINF2
A_23_P157449	0.00144954	0.034241	2.0795	down	-2.0795	-1.05624	POLR2K
A_33_P3318288	0.00145081	0.0342473	1.76988	down	-1.76988	-0.823651	CFH
A_23_P157038	0.00145612	0.0343276	1.60345	down	-1.60345	-0.681177	CNPY4
A_33_P3377261	0.00145622	0.0343276	1.8877	down	-1.8877	-0.916628	RNF7
A_23_P64785	0.00145844	0.034352	2.34086	up	2.34086	1.22704	ZNF641
A_32_P139894	0.00145967	0.034352	4.16056	up	4.16056	2.05678	ABL2
A_23_P141680	0.00146029	0.034352	1.74282	down	-1.74282	-0.801423	BCAS3
A_23_P143817	0.00146128	0.034352	1.42526	down	-1.42526	-0.511222	MYLK
A_23_P24903	0.0014648	0.0343623	2.73192	up	2.73192	1.44991	P2RY2
A_33_P3384543	0.00146663	0.0343623	1.48277	down	-1.48277	-0.5683	POMGNT1
A_23_P164797	0.00146724	0.0343623	2.14728	down	-2.14728	-1.10251	ZNF580
A_23_P45389	0.00146767	0.0343623	2.49936	up	2.49936	1.32156	RAB9A
A_33_P3412160	0.00146999	0.0343623	1.651	down	-1.651	-0.723341	CLCC1
A_23_P110569	0.00147054	0.0343623	2.5111	up	2.5111	1.32832	TRIM36
A_32_P130265	0.00147073	0.0343623	1.80293	up	1.80293	0.850345	ZC3H11A
A_33_P3340782	0.00147469	0.0343623	1.76286	down	-1.76286	-0.817917	SPINK5
A_32_P34116	0.00147671	0.0343623	1.75442	up	1.75442	0.810995	NUS1
A_24_P411863	0.00147874	0.0343623	5.30327	up	5.30327	2.40688	MLL5
A_33_P3243707	0.00147882	0.0343623	4.82246	up	4.82246	2.26977	KLHL20
A_33_P3301940	0.00147884	0.0343623	3.06443	up	3.06443	1.61562	PDE7B
A_24_P184305	0.00147964	0.0343623	1.82558	down	-1.82558	-0.868354	BBS1
A_33_P3237403	0.00148005	0.0343623	3.87259	up	3.87259	1.9533	ZNF100
A_23_P3212	0.00148154	0.0343623	3.08939	up	3.08939	1.62732	DTWD1
A_23_P144697	0.0014827	0.0343623	1.75889	up	1.75889	0.814665	RAD1
A_23_P256735	0.00148416	0.0343623	1.91472	down	-1.91472	-0.93713	PGCP
A_23_P65983	0.00148435	0.0343623	2.12171	up	2.12171	1.08523	CCDC102A
A_33_P3278068	0.00148447	0.0343623	3.30182	up	3.30182	1.72326	ELF1
A_33_P3683076	0.00148726	0.0343623	2.01466	down	-2.01466	-1.01054	MAGED2
A_23_P171255	0.0014875	0.0343623	1.57949	down	-1.57949	-0.659463	IGBP1
A_33_P3332382	0.00148753	0.0343623	1.47806	down	-1.47806	-0.563708	LOC100129406
A_33_P3253234	0.0014887	0.0343623	1.70173	down	-1.70173	-0.766998	IQSEC2
A_23_P169017	0.00148941	0.0343623	3.29325	up	3.29325	1.71951	DEFB103B
A_24_P937405	0.0014905	0.0343623	1.72693	down	-1.72693	-0.788206	PRSS23
A_23_P301336	0.00149164	0.0343623	4.01162	up	4.01162	2.00419	C10orf28
A_23_P21473	0.00149187	0.0343623	1.88594	down	-1.88594	-0.915285	CEP70
A_23_P56978	0.00149356	0.0343779	1.69157	down	-1.69157	-0.758361	PTK6
A_33_P3382709	0.00149524	0.0343833	8.12934	up	8.12934	3.02314	LEMD3
A_23_P48676	0.0014958	0.0343833	1.27287	down	-1.27287	-0.348087	PYGL
A_23_P362659	0.00149835	0.0344089	1.70237	down	-1.70237	-0.767549	MYD88
A_23_P428842	0.00150194	0.0344089	1.68462	up	1.68462	0.752426	TMEM44
A_23_P370544	0.00150242	0.0344089	4.01499	up	4.01499	2.0054	ANKAR
A_33_P3317825	0.00150372	0.0344089	1.75007	down	-1.75007	-0.807415	NRAS
A_33_P3807062	0.00150472	0.0344089	8.22915	up	8.22915	3.04074	HJURP
A_23_P164341	0.00150675	0.0344089	1.99275	down	-1.99275	-0.994764	VAMP2
A_23_P43326	0.00150706	0.0344089	1.36173	down	-1.36173	-0.445444	SPTLC1
A_33_P3264419	0.00150736	0.0344089	2.50689	up	2.50689	1.3259	YTHDF3
A_32_P25253	0.00150751	0.0344089	1.53704	down	-1.53704	-0.620158	ISCA1
A_33_P3284508	0.00150911	0.0344089	17.9065	down	-17.9065	-4.16241	CD14
A_33_P3390723	0.00150985	0.0344089	2.87709	up	2.87709	1.52461	TMEM2
A_33_P3363245	0.00151074	0.0344089	1.97208	down	-1.97208	-0.979722	NXPH4
A_23_P155257	0.00151078	0.0344089	4.02391	up	4.02391	2.0086	FOXP1
A_23_P211212	0.00151101	0.0344089	1.81066	down	-1.81066	-0.856513	COL18A1
A_23_P97265	0.00151314	0.0344346	1.73035	up	1.73035	0.791064	GPATCH4
A_24_P306720	0.00151517	0.0344414	1.49239	down	-1.49239	-0.577622	LOC400236
A_33_P3299829	0.00151582	0.0344414	1.48213	down	-1.48213	-0.567672	POLR2E
A_23_P358944	0.00151732	0.0344414	2.74027	up	2.74027	1.45432	PML
A_23_P309396	0.00151935	0.0344414	1.67028	up	1.67028	0.740087	RP1L1
A_33_P3220837	0.00152083	0.0344414	3.0055	down	-3.0055	-1.5876	MAFB
A_33_P3321711	0.00152176	0.0344414	1.56542	down	-1.56542	-0.646548	TOMM34
A_24_P46577	0.00152293	0.0344414	1.23302	up	1.23302	0.3022	ZNRD1
A_23_P201808	0.00152376	0.0344414	4.8644	up	4.8644	2.28226	PPAP2B
A_24_P11307	0.00152722	0.0344414	1.97271	down	-1.97271	-0.980179	AHCYL1
A_33_P3371320	0.00152724	0.0344414	1.79882	down	-1.79882	-0.84705	BRE
A_23_P10591	0.00152839	0.0344414	2.02273	up	2.02273	1.0163	METRNL
A_33_P3267740	0.00152929	0.0344414	3.50219	up	3.50219	1.80826	ZNF546
A_24_P371281	0.00152987	0.0344414	1.56179	up	1.56179	0.6432	TMEM22
A_23_P205031	0.00152992	0.0344414	1.20298	up	1.20298	0.266619	COL4A2
A_23_P384517	0.00153001	0.0344414	1.61308	down	-1.61308	-0.689816	GYG1
A_23_P410859	0.00153077	0.0344414	18.4951	up	18.4951	4.20907	ZSWIM6
A_23_P318860	0.00153173	0.0344414	1.84785	up	1.84785	0.885844	APLNR
A_23_P73420	0.00153177	0.0344414	1.81878	down	-1.81878	-0.862973	TRAPPC9
A_24_P238143	0.001534	0.0344414	1.678	up	1.678	0.74674	LRRC37A2
A_33_P3407945	0.00153491	0.0344414	1.74044	down	-1.74044	-0.799449	TMEM19
A_24_P341504	0.00153586	0.0344414	1.76156	up	1.76156	0.816856	RNPC3
A_33_P3313889	0.00153831	0.0344414	1.47254	down	-1.47254	-0.558305	TOR1A
A_23_P96350	0.00153848	0.0344414	1.52903	down	-1.52903	-0.612614	PRAF2
A_24_P835500	0.00153931	0.0344414	1.11611	down	-1.11611	-0.158485	ITPRIPL2
A_23_P50919	0.00154004	0.0344414	1.83711	down	-1.83711	-0.87744	SERPINE2
A_24_P605081	0.0015405	0.0344414	1.67921	down	-1.67921	-0.747783	LOC253039
A_23_P417014	0.00154165	0.0344414	4.16208	up	4.16208	2.0573	ZNF311
A_33_P3230339	0.00154166	0.0344414	1.99148	up	1.99148	0.993838	TTF1
A_24_P367602	0.00154448	0.0344596	2.11534	down	-2.11534	-1.08089	DUSP5P
A_33_P3266315	0.00154449	0.0344596	1.46234	down	-1.46234	-0.548281	SH3GLB1
A_24_P396720	0.00155003	0.0344609	1.3277	down	-1.3277	-0.408927	PPP1CB
A_33_P3214105	0.00155017	0.0344609	3.91081	down	-3.91081	-1.96747	ATF3
A_23_P99762	0.00155032	0.0344609	1.69075	up	1.69075	0.757665	RBM25
A_33_P3215113	0.0015509	0.0344609	1.37983	down	-1.37983	-0.464487	LDOC1
A_24_P228667	0.00155102	0.0344609	1.46237	down	-1.46237	-0.548308	MRPL40
A_24_P465772	0.00155221	0.0344609	1.89435	down	-1.89435	-0.921703	RPSAP52
A_23_P164179	0.00155327	0.0344609	2.55589	down	-2.55589	-1.35382	TOB1
A_33_P3320152	0.00155462	0.0344609	2.11141	down	-2.11141	-1.0782	SNRPE
A_23_P218158	0.00155463	0.0344609	3.09478	up	3.09478	1.62984	SMEK1
A_23_P201636	0.00155981	0.0344731	2.37094	down	-2.37094	-1.24546	LAMC2
A_24_P286935	0.00156196	0.0344731	2.20845	down	-2.20845	-1.14303	ARL3
A_33_P3327245	0.0015635	0.0344731	2.09446	up	2.09446	1.06658	SETDB2
A_24_P305623	0.00156365	0.0344731	2.3124	up	2.3124	1.20939	TMEM50B
A_23_P34510	0.00156455	0.0344731	1.7044	up	1.7044	0.769265	PHC2
A_33_P3352449	0.0015649	0.0344731	1.79521	down	-1.79521	-0.844155	MTRF1L
A_23_P99405	0.00156511	0.0344731	4.89269	up	4.89269	2.29063	ZMYM2
A_24_P41570	0.00156817	0.0344731	1.67494	down	-1.67494	-0.744111	H2AFZ
A_23_P359897	0.00156872	0.0344731	4.37643	up	4.37643	2.12975	JHDM1D
A_24_P370970	0.00156977	0.0344731	1.79104	down	-1.79104	-0.840798	NSL1
A_24_P167473	0.00156996	0.0344731	1.70676	down	-1.70676	-0.771259	ARPC3
A_23_P151159	0.00157041	0.0344731	2.18995	up	2.18995	1.1309	TCHP
A_23_P392384	0.00157051	0.0344731	1.45757	down	-1.45757	-0.543565	AIF1L
A_23_P353742	0.00157082	0.0344731	8.99505	up	8.99505	3.16913	AMBRA1
A_33_P3539345	0.00157146	0.0344731	1.75267	down	-1.75267	-0.80955	MYO6
A_23_P146058	0.00157388	0.0344731	1.37147	down	-1.37147	-0.45572	ATP6V1C1
A_32_P101699	0.00157409	0.0344731	2.28103	down	-2.28103	-1.18968	LOC729887
A_23_P123905	0.00157434	0.0344731	2.96805	up	2.96805	1.56952	EXOSC3
A_23_P426140	0.00157544	0.0344752	2.64024	up	2.64024	1.40067	ZYG11B
A_33_P3294608	0.00157995	0.0345219	1.0467	up	1.0467	0.0658534	MVP
A_23_P377376	0.00158162	0.0345219	2.11941	down	-2.11941	-1.08366	ACTR2
A_23_P250813	0.00158349	0.0345219	1.75495	up	1.75495	0.81143	WRN
A_23_P63190	0.00158423	0.0345219	1.47193	down	-1.47193	-0.557709	NRAS
A_33_P3326423	0.00158436	0.0345219	2.66988	up	2.66988	1.41677	POLL
A_23_P59855	0.00158507	0.0345219	3.62825	up	3.62825	1.85927	ZNF138
A_23_P218237	0.00158566	0.0345219	2.33014	down	-2.33014	-1.22042	LCAT
A_24_P336848	0.00158674	0.0345234	2.0935	down	-2.0935	-1.06592	ACYP2
A_23_P155147	0.00158797	0.034524	1.69035	up	1.69035	0.757324	ZBED4
A_23_P50426	0.00158878	0.034524	1.48781	up	1.48781	0.573187	KANK2
A_33_P3780834	0.00159037	0.0345364	1.6603	down	-1.6603	-0.731442	LOC340090
A_24_P280901	0.00159435	0.0345851	1.60649	down	-1.60649	-0.683909	RPL21
A_33_P3396746	0.00159524	0.0345851	1.56841	down	-1.56841	-0.649303	KIF26B
A_23_P137715	0.00159565	0.0345851	1.72802	up	1.72802	0.789121	POGK
A_33_P3214785	0.00160106	0.0346371	3.47863	down	-3.47863	-1.79852	LEPROT
A_23_P122197	0.00160187	0.0346371	1.6666	up	1.6666	0.736906	CCNB1
A_24_P681301	0.00160229	0.0346371	2.66393	up	2.66393	1.41356	UBC
A_23_P63929	0.00160311	0.0346371	1.76441	down	-1.76441	-0.819187	WDR11
A_23_P139722	0.00160486	0.034653	2.90076	up	2.90076	1.53643	TNFRSF1A
A_24_P116871	0.00160673	0.0346556	1.7116	down	-1.7116	-0.775345	TXNL4A
A_23_P317324	0.00160701	0.0346556	4.93751	up	4.93751	2.30378	MECOM
A_24_P135444	0.00161057	0.0346886	1.68782	down	-1.68782	-0.755162	AMFR
A_23_P143303	0.00161322	0.0347238	1.41791	down	-1.41791	-0.503769	VPS16
A_23_P207507	0.00161493	0.0347387	1.64103	down	-1.64103	-0.714603	ABCC3
A_24_P297098	0.00161617	0.0347437	2.63885	up	2.63885	1.39991	PHF20
A_32_P18440	0.00162118	0.0348029	10.942	up	10.942	3.45181	ARID5B
A_23_P359854	0.00162235	0.0348029	3.51411	up	3.51411	1.81316	BEND3
A_23_P157726	0.00162444	0.0348119	2.58265	up	2.58265	1.36885	DENND4C
A_23_P52336	0.00162688	0.0348189	2.22421	down	-2.22421	-1.15329	UNC5B
A_23_P259521	0.00162741	0.0348189	1.7067	down	-1.7067	-0.771208	WDR41
A_23_P76690	0.00162842	0.0348189	1.37949	down	-1.37949	-0.464133	UCHL3
A_33_P3252925	0.00162884	0.0348189	7.52709	up	7.52709	2.91209	PHF17
A_33_P3231076	0.00163042	0.0348308	1.43406	up	1.43406	0.520107	LOC100132707
A_23_P60166	0.00163516	0.0348885	1.92507	up	1.92507	0.944909	DEPTOR
A_23_P115743	0.00163697	0.0349053	1.35961	down	-1.35961	-0.443194	FAM204A
A_23_P136172	0.00163869	0.0349202	1.95761	up	1.95761	0.969091	TMEM68
A_33_P3368358	0.00164146	0.0349366	1.97729	down	-1.97729	-0.983526	NEDD9
A_24_P134319	0.0016415	0.0349366	2.84226	up	2.84226	1.50704	ADNP
A_23_P141730	0.0016433	0.034953	1.7103	down	-1.7103	-0.774251	DSG2
A_23_P169278	0.00164565	0.0349695	1.4285	down	-1.4285	-0.514506	AGTPBP1
A_33_P3419865	0.00164739	0.0349695	14.7041	down	-14.7041	-3.87815	LOC646719
A_24_P703830	0.00164779	0.0349695	1.67975	down	-1.67975	-0.748248	NANOS3
A_33_P3251430	0.00165133	0.0349894	5.58048	up	5.58048	2.48039	NRIP1
A_24_P77676	0.00165217	0.0349894	1.55524	down	-1.55524	-0.637137	HSPA9
A_23_P139575	0.00165217	0.0349894	1.57004	up	1.57004	0.650799	PRR13
A_23_P160787	0.00165518	0.0350314	2.99909	up	2.99909	1.58453	PEX14
A_33_P3390643	0.001657	0.0350367	1.45298	up	1.45298	0.539014	MMACHC
A_33_P3336720	0.00165889	0.0350367	3.03735	down	-3.03735	-1.60281	HAMP
A_33_P3391429	0.00165935	0.0350367	1.71851	up	1.71851	0.78116	ZNF672
A_33_P3211965	0.00165953	0.0350367	1.97045	down	-1.97045	-0.978524	LOC647086
A_23_P83094	0.00166201	0.0350673	10.5912	up	10.5912	3.40479	TLE4
A_23_P48056	0.00166745	0.0351605	1.50602	down	-1.50602	-0.590743	CKAP4
A_23_P55256	0.00167147	0.0352085	2.00532	up	2.00532	1.00383	ZNF652
A_33_P3335590	0.00167202	0.0352085	6.88657	down	-6.88657	-2.78378	CCDC64B
A_24_P269619	0.00167336	0.0352085	1.75792	down	-1.75792	-0.813872	DECR1
A_24_P356338	0.00167385	0.0352085	1.6317	down	-1.6317	-0.706373	GABARAPL2
A_24_P350744	0.0016765	0.0352426	2.99684	down	-2.99684	-1.58344	KIAA0907
A_33_P3217517	0.00167945	0.0352764	3.23655	down	-3.23655	-1.69446	C5orf55
A_23_P151497	0.00168017	0.0352764	1.61099	up	1.61099	0.687944	TRMT61A
A_23_P414978	0.00168169	0.0352866	2.13158	down	-2.13158	-1.09192	NUDT14
A_23_P69877	0.0016841	0.0353154	2.32499	up	2.32499	1.21722	ZFP62
A_24_P288685	0.0016858	0.0353295	2.11214	down	-2.11214	-1.0787	IL13RA1
A_24_P101786	0.00169189	0.0354133	1.82372	up	1.82372	0.866888	THADA
A_24_P324814	0.00169364	0.0354133	2.40613	up	2.40613	1.26672	CEP95
A_23_P139388	0.00169372	0.0354133	10.084	up	10.084	3.334	RSF1
A_23_P108751	0.00169394	0.0354133	2.94017	up	2.94017	1.5559	FHL2
A_23_P218079	0.00169896	0.0354964	2.07156	up	2.07156	1.05072	SLC38A2
A_33_P3353263	0.00170213	0.0355117	1.7495	down	-1.7495	-0.806943	CYB5RL
A_23_P89799	0.00170255	0.0355117	2.02603	down	-2.02603	-1.01865	ACAA2
A_23_P103703	0.00170402	0.0355117	1.85403	down	-1.85403	-0.890663	HSPB7
A_33_P3372217	0.00170558	0.0355117	1.48876	down	-1.48876	-0.574112	PSG5
A_33_P3347108	0.00170601	0.0355117	1.70818	up	1.70818	0.77246	TTC5
A_23_P369701	0.00170706	0.0355117	4.39166	up	4.39166	2.13477	FAM108C1
A_33_P3222659	0.00170776	0.0355117	2.46076	down	-2.46076	-1.29911	AGSK1
A_23_P102937	0.001708	0.0355117	1.79618	down	-1.79618	-0.844929	SUMO3
A_23_P70448	0.00171002	0.0355321	5.47858	up	5.47858	2.4538	HIST1H1A
A_23_P122896	0.00171326	0.0355539	1.77555	down	-1.77555	-0.828265	TFR2
A_32_P89310	0.00171419	0.0355539	6.11306	up	6.11306	2.61189	PLEKHM3
A_23_P16694	0.00171732	0.0355971	3.15077	up	3.15077	1.6557	CPS1-IT1
A_23_P309381	0.0017212	0.0356019	2.30087	down	-2.30087	-1.20218	HIST2H2AA4
A_23_P133123	0.00172154	0.0356019	3.05703	up	3.05703	1.61213	MND1
A_33_P3316639	0.00172194	0.0356019	1.90689	down	-1.90689	-0.931219	CHMP3
A_33_P3217998	0.00172204	0.0356019	1.53752	down	-1.53752	-0.620607	AKR7L
A_23_P68970	0.0017244	0.0356019	1.32582	up	1.32582	0.406888	ARFGAP3
A_23_P24375	0.00172476	0.0356019	1.48402	down	-1.48402	-0.569508	OTUB1
A_33_P3280700	0.00172633	0.0356019	2.37039	up	2.37039	1.24513	GPR157
A_23_P376799	0.00172732	0.0356019	1.24452	down	-1.24452	-0.315587	FAM21C
A_23_P34827	0.00172784	0.0356019	2.18497	down	-2.18497	-1.12761	HCN3
A_23_P59718	0.00172878	0.0356019	1.84743	down	-1.84743	-0.885523	SRI
A_23_P3681	0.00172996	0.0356019	1.56852	up	1.56852	0.649406	NETO2
A_33_P3236881	0.00173106	0.0356019	1.21831	up	1.21831	0.284881	C1orf151-NBL1
A_23_P25698	0.00173397	0.0356096	2.58708	up	2.58708	1.37133	SLC10A1
A_32_P103945	0.00173422	0.0356096	1.21338	down	-1.21338	-0.279027	B4GALT4
A_23_P119141	0.00173459	0.0356096	1.69022	up	1.69022	0.757214	KEAP1
A_33_P3418668	0.00173576	0.0356122	1.59894	down	-1.59894	-0.677113	PAR-SN
A_32_P114284	0.00174081	0.0356263	6.68105	up	6.68105	2.74008	IKZF2
A_32_P210572	0.00174364	0.0356263	1.63797	down	-1.63797	-0.711907	C1orf53
A_23_P104201	0.0017439	0.0356263	1.48353	down	-1.48353	-0.569035	YME1L1
A_23_P399001	0.00174489	0.0356263	3.49963	up	3.49963	1.8072	CXXC5
A_24_P363005	0.00174652	0.0356263	1.39514	down	-1.39514	-0.480407	UBE2D3
A_23_P54079	0.00174796	0.0356263	1.86761	down	-1.86761	-0.901194	OSGEP
A_33_P3273290	0.00174909	0.0356263	2.29209	down	-2.29209	-1.19667	ZNF28
A_23_P78835	0.00174987	0.0356263	2.0241	up	2.0241	1.01728	ZNF787
A_24_P172993	0.00175131	0.0356263	3.33111	up	3.33111	1.736	UBE2O
A_33_P3435493	0.00175211	0.0356263	2.80239	up	2.80239	1.48666	LOC400768
A_23_P16573	0.00175273	0.0356263	1.69958	down	-1.69958	-0.765175	DDX49
A_23_P6561	0.00175428	0.0356263	15.5065	up	15.5065	3.9548	EBLN2
A_23_P418015	0.00175533	0.0356263	1.39283	down	-1.39283	-0.478022	MAPRE2
A_24_P225970	0.00175571	0.0356263	1.62878	up	1.62878	0.70379	SGOL1
A_33_P3409099	0.00175587	0.0356263	2.90311	up	2.90311	1.5376	ATXN1
A_23_P250385	0.00175648	0.0356263	5.17399	up	5.17399	2.37128	HIST1H1B
A_24_P103025	0.00175798	0.0356263	1.57778	up	1.57778	0.6579	PCBP1
A_23_P40307	0.00175978	0.0356263	1.9771	down	-1.9771	-0.983387	SNRPB2
A_24_P295963	0.00175984	0.0356263	5.56362	up	5.56362	2.47602	SLC38A2
A_33_P3211268	0.00176049	0.0356263	2.63189	up	2.63189	1.3961	GPATCH4
A_24_P5550	0.00176097	0.0356263	2.28094	up	2.28094	1.18963	PHF23
A_23_P252322	0.00176325	0.0356263	1.18075	down	-1.18075	-0.239704	ATP5E
A_23_P356122	0.00176341	0.0356263	3.11045	up	3.11045	1.63712	ZNF451
A_23_P133995	0.00176356	0.0356263	1.56995	up	1.56995	0.65072	PPIL1
A_23_P55948	0.00176478	0.0356263	2.52367	up	2.52367	1.33552	PRR12
A_33_P3210965	0.00176592	0.0356263	1.73815	down	-1.73815	-0.797549	TCTN1
A_23_P7697	0.00176704	0.0356263	1.36456	up	1.36456	0.448432	SNX2
A_32_P22501	0.00176822	0.0356263	2.18207	down	-2.18207	-1.1257	LOC645212
A_24_P15062	0.00176828	0.0356263	3.48563	up	3.48563	1.80142	ZNF490
A_23_P70148	0.00177017	0.0356263	1.86699	down	-1.86699	-0.900716	NNT
A_23_P87664	0.0017723	0.0356263	1.83249	up	1.83249	0.873804	SART3
A_32_P120604	0.00177231	0.0356263	5.34344	up	5.34344	2.41777	SNX29
A_23_P25403	0.00177262	0.0356263	1.72776	up	1.72776	0.788903	HCFC2
A_23_P141345	0.00177653	0.0356735	2.13225	up	2.13225	1.09238	MPP3
A_23_P137578	0.00177784	0.0356735	2.67862	up	2.67862	1.42149	FBXO28
A_24_P71244	0.00178078	0.0356933	1.28869	up	1.28869	0.3659	PIK3CD
A_23_P69242	0.00178247	0.0356933	1.35066	down	-1.35066	-0.433668	SUMF1
A_23_P127079	0.00178389	0.0356933	4.073	up	4.073	2.02609	PPRC1
A_24_P68908	0.0017845	0.0356933	2.58304	up	2.58304	1.36907	LOC344887
A_23_P167444	0.00178474	0.0356933	1.6884	down	-1.6884	-0.755656	NSA2
A_33_P3238543	0.00178689	0.0356933	4.77096	up	4.77096	2.25428	LOC92659
A_23_P119337	0.00178805	0.0356933	1.51921	down	-1.51921	-0.603319	ATF5
A_33_P3367795	0.00178894	0.0356933	6.36765	up	6.36765	2.67076	RPS6
A_23_P356554	0.00178955	0.0356933	2.01475	up	2.01475	1.0106	BAG2
A_33_P3394183	0.00179017	0.0356933	2.53413	up	2.53413	1.34149	ZNF324B
A_23_P70371	0.00179088	0.0356933	5.77202	up	5.77202	2.52908	PHF3
A_32_P5251	0.00179245	0.0356958	4.29214	up	4.29214	2.1017	RARA
A_23_P110571	0.00179414	0.0356958	4.94784	up	4.94784	2.3068	MAST4
A_33_P3267640	0.00179781	0.0357243	1.63361	down	-1.63361	-0.70806	HGFAC
A_23_P142154	0.00179859	0.0357243	2.73028	up	2.73028	1.44905	GRWD1
A_33_P3383856	0.0017987	0.0357243	1.68036	down	-1.68036	-0.748767	TREX2
A_23_P214876	0.00180518	0.0358121	15.2627	up	15.2627	3.93194	JARID2
A_33_P3308055	0.00180813	0.0358121	1.19878	down	-1.19878	-0.261566	EIF4E2
A_33_P3350343	0.00180818	0.0358121	4.20343	down	-4.20343	-2.07157	MLL
A_33_P3287379	0.00180832	0.0358121	1.32165	up	1.32165	0.402345	COG8
A_33_P3300267	0.00181035	0.0358121	1.92391	down	-1.92391	-0.944044	VIT
A_23_P138480	0.00181319	0.0358121	3.91212	down	-3.91212	-1.96795	C10orf95
A_23_P168610	0.00181336	0.0358121	2.24638	down	-2.24638	-1.1676	TSPAN13
A_33_P3240532	0.00181405	0.0358121	5.79567	up	5.79567	2.53498	RGL1
A_24_P158421	0.00181415	0.0358121	1.71255	down	-1.71255	-0.776149	SAR1A
A_33_P3330716	0.00181568	0.0358121	4.537	up	4.537	2.18174	INO80D
A_32_P108826	0.0018157	0.0358121	2.84094	up	2.84094	1.50637	ZBTB41
A_33_P3396522	0.00182018	0.0358437	1.2139	down	-1.2139	-0.279649	POLR2G
A_24_P813147	0.00182019	0.0358437	2.60148	down	-2.60148	-1.37933	TUBB8
A_23_P339079	0.00182044	0.0358437	2.09452	up	2.09452	1.06662	ZNF573
A_33_P3311740	0.00182269	0.0358671	1.65032	down	-1.65032	-0.722746	ZNF774
A_23_P208523	0.00182732	0.0359376	3.84461	up	3.84461	1.94284	LENG1
A_23_P19619	0.00182944	0.0359443	21.7756	up	21.7756	4.44464	HIVEP1
A_23_P127475	0.00182979	0.0359443	1.71472	down	-1.71472	-0.777973	CCS
A_32_P41292	0.00183129	0.0359443	1.30478	down	-1.30478	-0.383806	VDAC2
A_23_P254120	0.00183187	0.0359443	1.49869	up	1.49869	0.583704	FBXO9
A_32_P169406	0.00183294	0.0359445	2.12775	up	2.12775	1.08933	LOC400043
A_24_P205994	0.00183398	0.0359445	1.76668	down	-1.76668	-0.821039	EPGN
A_32_P126375	0.0018377	0.0359923	18.6448	up	18.6448	4.2207	NHS
A_23_P105392	0.00184222	0.0359923	1.30312	up	1.30312	0.381974	CCT2
A_24_P145066	0.00184239	0.0359923	3.10451	up	3.10451	1.63437	KIF1B
A_23_P44849	0.00184403	0.0359923	1.90787	down	-1.90787	-0.931963	KCTD13
A_33_P3293403	0.00184411	0.0359923	1.73187	down	-1.73187	-0.792331	FOXD4L2
A_23_P349566	0.00184669	0.0359923	5.09268	up	5.09268	2.34842	CCDC85A
A_23_P112634	0.00184696	0.0359923	1.63596	down	-1.63596	-0.710139	C4orf34
A_23_P59153	0.00184928	0.0359923	1.20621	up	1.20621	0.270481	LSM2
A_23_P202520	0.0018493	0.0359923	1.29769	down	-1.29769	-0.375951	ABLIM1
A_33_P3231447	0.00185002	0.0359923	1.51379	down	-1.51379	-0.598164	ITGA6
A_23_P380951	0.00185037	0.0359923	4.47388	up	4.47388	2.16153	ZNF420
A_23_P115366	0.00185055	0.0359923	1.8665	down	-1.8665	-0.900335	CMPK1
A_23_P74088	0.00185067	0.0359923	2.0427	down	-2.0427	-1.03048	MMP23B
A_23_P162378	0.00185116	0.0359923	1.88125	up	1.88125	0.911695	CCDC41
A_33_P3839897	0.00185357	0.0360187	9.8392	down	-9.8392	-3.29854	RNU4ATAC
A_23_P58529	0.00185558	0.0360373	1.57936	up	1.57936	0.659344	DIMT1
A_23_P63896	0.00185929	0.036072	1.76431	up	1.76431	0.819104	FAS
A_23_P43566	0.00185948	0.036072	1.23691	up	1.23691	0.306738	NDUFA8
A_23_P259098	0.00186136	0.0360806	4.71333	up	4.71333	2.23675	ZSCAN16
A_23_P114144	0.00186203	0.0360806	1.53669	down	-1.53669	-0.619827	CCDC22
A_33_P3338559	0.00186324	0.0360835	1.7096	down	-1.7096	-0.773657	RBBP4
A_24_P157424	0.00186583	0.0361009	2.66968	down	-2.66968	-1.41667	NCBP2
A_23_P104199	0.00186656	0.0361009	1.7836	down	-1.7836	-0.834794	ITGB1
A_24_P79712	0.0018673	0.0361009	2.44829	down	-2.44829	-1.29177	FAM36A
A_24_P542375	0.00187232	0.0361569	2.35566	down	-2.35566	-1.23613	PTMA
A_23_P203900	0.00187606	0.0362088	1.26524	up	1.26524	0.339415	SCARB1
A_33_P3230399	0.00188084	0.0362752	3.43491	up	3.43491	1.78027	ZNF784
A_24_P173234	0.00188163	0.0362752	7.29277	up	7.29277	2.86647	ZNF613
A_23_P160849	0.00188348	0.0362905	4.10498	down	-4.10498	-2.03737	FCER1G
A_23_P347198	0.00188824	0.0363379	2.85782	up	2.85782	1.51492	SP3
A_24_P184769	0.00188999	0.0363379	2.75464	up	2.75464	1.46186	WDR20
A_33_P3327108	0.00189019	0.0363379	5.51477	up	5.51477	2.4633	NLK
A_33_P3220390	0.0018902	0.0363379	4.9432	down	-4.9432	-2.30544	WTAP
A_23_P253524	0.00189167	0.0363458	2.40395	up	2.40395	1.26541	CENPE
A_23_P135611	0.00189304	0.0363488	1.71938	down	-1.71938	-0.781888	DALRD3
A_23_P85777	0.0018953	0.0363488	1.35189	down	-1.35189	-0.434981	GNPAT
A_23_P77965	0.00189574	0.0363488	1.8765	up	1.8765	0.908047	HEATR6
A_33_P3340718	0.00189608	0.0363488	5.5406	up	5.5406	2.47004	KDM6A
A_23_P44617	0.00189947	0.0363729	2.15625	down	-2.15625	-1.10853	COPG
A_33_P3840512	0.00190234	0.0363973	1.39938	down	-1.39938	-0.484791	SLC25A15
A_23_P163380	0.00190298	0.0363973	1.63665	up	1.63665	0.71075	MTHFS
A_33_P3322859	0.00190649	0.0363973	2.26152	down	-2.26152	-1.1773	HES6
A_33_P3359219	0.00191015	0.0363973	1.34367	down	-1.34367	-0.426179	PPAPDC1B
A_24_P96961	0.00191189	0.0363973	2.63836	up	2.63836	1.39964	SPSB1
A_24_P198820	0.00191373	0.0363973	7.26939	up	7.26939	2.86183	CDK12
A_23_P109055	0.00191418	0.0363973	2.55399	up	2.55399	1.35275	TP53RK
A_33_P3257903	0.00191423	0.0363973	2.37549	down	-2.37549	-1.24823	GSTA4
A_23_P518	0.0019156	0.0363973	1.29839	down	-1.29839	-0.376726	VTCN1
A_23_P14473	0.00191654	0.0363973	1.46705	down	-1.46705	-0.552913	CNIH
A_24_P70002	0.00191766	0.0363973	3.32424	up	3.32424	1.73303	LATS2
A_23_P219197	0.00191773	0.0363973	2.4826	up	2.4826	1.31185	RGS3
A_23_P30024	0.00191974	0.0363973	2.1001	up	2.1001	1.07046	NFKB1
A_32_P16258	0.00192016	0.0363973	2.25604	down	-2.25604	-1.17379	EXOC6B
A_23_P113623	0.00192106	0.0363973	1.62316	up	1.62316	0.698809	MRPL45
A_33_P3412149	0.00192237	0.0363973	1.30503	down	-1.30503	-0.38408	CLCC1
A_23_P37514	0.00192253	0.0363973	9.81477	up	9.81477	3.29495	C15orf39
A_23_P164284	0.00192348	0.0363973	1.67721	down	-1.67721	-0.74606	CLDN7
A_24_P91852	0.00192388	0.0363973	2.01696	down	-2.01696	-1.01218	DYNLT3
A_23_P99930	0.00192779	0.0363973	1.91337	up	1.91337	0.936116	TIPIN
A_32_P100439	0.0019289	0.0363973	2.12057	down	-2.12057	-1.08445	C7orf41
A_23_P142310	0.00192984	0.0363973	1.66393	up	1.66393	0.734595	MKNK2
A_33_P3230436	0.00193254	0.0363973	1.27315	up	1.27315	0.3484	ZNF714
A_24_P391431	0.00193395	0.0363973	2.08567	down	-2.08567	-1.06051	TAF9B
A_24_P225604	0.0019344	0.0363973	1.56789	down	-1.56789	-0.648828	DNAJC10
A_23_P21134	0.00193465	0.0363973	2.84145	up	2.84145	1.50663	DDIT3
A_23_P166823	0.00193563	0.0363973	2.04796	down	-2.04796	-1.03419	TNNC1
A_23_P210274	0.00193588	0.0363973	3.71534	up	3.71534	1.8935	MOB4
A_33_P3310293	0.00193669	0.0363973	1.42239	down	-1.42239	-0.508322	PKIG
A_23_P100455	0.00193683	0.0363973	4.46359	up	4.46359	2.15821	MTHFSD
A_23_P26184	0.00193694	0.0363973	2.71421	up	2.71421	1.44053	DET1
A_24_P381029	0.00193966	0.0364283	1.31587	down	-1.31587	-0.39602	GLRX3
A_23_P209731	0.00194391	0.0364876	1.65944	down	-1.65944	-0.730696	ARMC9
A_23_P201672	0.00194497	0.0364876	2.30113	up	2.30113	1.20234	METTL13
A_23_P123672	0.00194804	0.0364876	1.53925	up	1.53925	0.622232	TDRD7
A_23_P92499	0.00194811	0.0364876	1.33586	down	-1.33586	-0.417772	TLR2
A_23_P166807	0.00194907	0.0364876	1.4487	down	-1.4487	-0.534754	PCBP4
A_23_P15202	0.00194922	0.0364876	1.15867	up	1.15867	0.212474	DHODH
A_23_P373598	0.00195076	0.0364963	1.94595	down	-1.94595	-0.960471	MAFK
A_33_P3237874	0.00195269	0.0364993	1.31134	down	-1.31134	-0.391037	TROAP
A_23_P66948	0.00195305	0.0364993	5.73326	up	5.73326	2.51936	FAM59A
A_32_P167791	0.00195715	0.036556	1.92506	down	-1.92506	-0.944904	ST13
A_33_P3237150	0.00196131	0.0365936	2.36503	up	2.36503	1.24186	BMP2
A_23_P14124	0.00196546	0.0366226	2.07936	down	-2.07936	-1.05614	RASL11A
A_23_P60296	0.00196601	0.0366226	1.47354	down	-1.47354	-0.559284	OSTF1
A_33_P3411985	0.00196608	0.0366226	1.76191	down	-1.76191	-0.81714	RABGAP1
A_33_P3345309	0.00196743	0.0366279	1.83696	down	-1.83696	-0.877317	PRSS56
A_32_P104063	0.00196907	0.0366281	1.79574	down	-1.79574	-0.84458	CRNDE
A_33_P3370634	0.00196959	0.0366281	2.25603	down	-2.25603	-1.17379	CNIH
A_32_P62571	0.00197335	0.0366782	1.83671	down	-1.83671	-0.877124	RBM8A
A_33_P3259198	0.00197928	0.0367483	1.50923	down	-1.50923	-0.593809	FAM70B
A_23_P218751	0.00198139	0.036757	3.02795	up	3.02795	1.59834	GNB1L
A_33_P3407636	0.00198189	0.036757	2.40326	down	-2.40326	-1.265	YWHAE
A_24_P32887	0.00198431	0.0367705	1.35358	up	1.35358	0.436777	BRD3
A_33_P3407742	0.00198477	0.0367705	1.61276	up	1.61276	0.689535	PPM1B
A_33_P3374563	0.00198765	0.0367891	4.6818	up	4.6818	2.22706	SPATA7
A_23_P218637	0.00199083	0.0367891	2.49856	up	2.49856	1.3211	RGPD5
A_33_P3298634	0.00199327	0.0367891	1.78903	down	-1.78903	-0.839177	NFS1
A_24_P364954	0.00199355	0.0367891	1.8779	down	-1.8779	-0.90912	C17orf101
A_23_P100654	0.00199391	0.0367891	2.36198	up	2.36198	1.24	ZBTB4
A_24_P90216	0.00199437	0.0367891	4.7197	up	4.7197	2.23869	LGR4
A_33_P3398634	0.00199503	0.0367891	1.5884	down	-1.5884	-0.667571	TFEB
A_23_P80032	0.00199574	0.0367891	1.35807	down	-1.35807	-0.441556	E2F1
A_23_P38446	0.0019965	0.0367891	1.61071	up	1.61071	0.687698	TNFAIP1
A_24_P205213	0.00199946	0.0367891	1.82593	down	-1.82593	-0.868628	ARSB
A_33_P3299170	0.00200005	0.0367891	2.36008	up	2.36008	1.23884	LUC7L
A_23_P430181	0.00200081	0.0367891	6.37966	up	6.37966	2.67348	ZBTB3
A_23_P32135	0.00200101	0.0367891	2.11917	down	-2.11917	-1.0835	C9orf9
A_33_P3238671	0.00200228	0.0367891	1.80916	down	-1.80916	-0.855323	C20orf196
A_23_P123330	0.00200354	0.0367891	1.24192	down	-1.24192	-0.312567	RPL30
A_33_P3271111	0.00200408	0.0367891	1.89161	up	1.89161	0.919614	NINJ1
A_24_P71153	0.00200656	0.036815	3.24071	up	3.24071	1.69631	PAFAH2
A_23_P166333	0.00200764	0.036815	1.57564	down	-1.57564	-0.655937	UFD1L
A_23_P413285	0.00200936	0.03682	2.57232	up	2.57232	1.36307	CC2D2A
A_23_P64650	0.00201123	0.03682	1.47227	up	1.47227	0.558044	TSFM
A_23_P103690	0.00201281	0.03682	1.46041	down	-1.46041	-0.546377	FAM189B
A_23_P85682	0.00201301	0.03682	2.57895	up	2.57895	1.36678	NFIA
A_23_P128991	0.0020133	0.03682	1.49321	down	-1.49321	-0.578421	SLIRP
A_24_P74487	0.00201553	0.036841	1.68104	down	-1.68104	-0.74935	FAM165B
A_24_P392110	0.00202121	0.0369251	2.77982	down	-2.77982	-1.47499	PSG8
A_24_P75230	0.00202498	0.0369743	2.1645	down	-2.1645	-1.11403	MYL12B
A_33_P3345663	0.00202639	0.0369803	1.2518	up	1.2518	0.324007	PPP1R21
A_23_P74320	0.00202901	0.0369944	5.95488	up	5.95488	2.57407	SCYL3
A_23_P317105	0.00202933	0.0369944	2.65803	up	2.65803	1.41036	AKAP10
A_23_P208866	0.002032	0.0370233	1.93168	down	-1.93168	-0.949853	GMFG
A_23_P169351	0.00203754	0.0370897	1.64464	down	-1.64464	-0.717768	SH3GL2
A_32_P11230	0.00203781	0.0370897	3.77353	up	3.77353	1.91591	LOC399744
A_23_P305140	0.00204332	0.037166	1.59423	down	-1.59423	-0.672864	C10orf32
A_33_P3291294	0.00204418	0.037166	2.02019	up	2.02019	1.01449	EXTL3
A_23_P85164	0.00204727	0.0372024	1.73612	down	-1.73612	-0.79587	DNASE1L1
A_24_P48162	0.00205108	0.0372519	1.36356	down	-1.36356	-0.447374	MPG
A_33_P3301040	0.00205368	0.0372793	1.83292	down	-1.83292	-0.874142	HHLA2
A_32_P69465	0.00205494	0.0372824	2.00361	down	-2.00361	-1.0026	MORN2
A_23_P19987	0.00205783	0.0373081	2.85699	up	2.85699	1.5145	IGF2BP3
A_33_P3242124	0.00205942	0.0373081	3.17629	up	3.17629	1.66734	HAUS8
A_23_P50108	0.00205963	0.0373081	4.2581	up	4.2581	2.09021	NDC80
A_33_P3343428	0.00206093	0.0373118	3.41985	up	3.41985	1.77393	TRAF3IP2
A_33_P3882659	0.00206217	0.0373144	1.63326	down	-1.63326	-0.707754	HSP90AB5P
A_23_P27066	0.00206549	0.0373473	4.05999	up	4.05999	2.02148	UBE2G1
A_33_P3405334	0.00206726	0.0373473	1.63095	down	-1.63095	-0.705715	GM2A
A_23_P422212	0.00206955	0.0373522	4.17553	up	4.17553	2.06196	SLC35F3
A_32_P165113	0.00207097	0.0373522	1.32282	up	1.32282	0.403614	WDR92
A_33_P3278764	0.00207289	0.0373522	1.78833	down	-1.78833	-0.838615	LOC100132078
A_23_P38677	0.00207369	0.0373522	1.89489	up	1.89489	0.922118	SLMO1
A_23_P431981	0.00207651	0.0373522	4.30594	up	4.30594	2.10633	HMGXB4
A_23_P339773	0.0020772	0.0373522	2.17335	down	-2.17335	-1.11992	TPRG1L
A_32_P168349	0.00207751	0.0373522	1.80043	down	-1.80043	-0.848341	C6orf25
A_33_P3369258	0.00207875	0.0373522	1.98466	down	-1.98466	-0.98889	FGFR1OP2
A_33_P3389649	0.00207891	0.0373522	2.01598	up	2.01598	1.01148	PDE4D
A_24_P98277	0.00208074	0.0373522	1.81768	down	-1.81768	-0.862096	GOLGA7
A_24_P49447	0.00208122	0.0373522	7.31868	up	7.31868	2.87158	KIAA1432
A_23_P341700	0.0020822	0.0373522	1.70474	up	1.70474	0.769555	ZNF484
A_23_P100420	0.00208319	0.0373522	2.87471	up	2.87471	1.52342	ZCCHC14
A_23_P403745	0.00208392	0.0373522	1.38435	down	-1.38435	-0.469207	MTSS1L
A_24_P142495	0.00208843	0.0373828	2.02536	down	-2.02536	-1.01818	KRTAP1-3
A_23_P108823	0.00208958	0.0373828	2.41452	up	2.41452	1.27174	OSBPL6
A_23_P426663	0.00209103	0.0373828	3.6221	up	3.6221	1.85683	MITF
A_33_P3396807	0.00209123	0.0373828	2.12636	up	2.12636	1.08839	ATG4C
A_33_P3410296	0.00209219	0.0373828	2.05603	down	-2.05603	-1.03986	DPYSL4
A_23_P110433	0.00209459	0.0374051	2.99552	up	2.99552	1.5828	PPWD1
A_33_P3290368	0.00209563	0.0374051	1.61402	down	-1.61402	-0.690655	LOC100131434
A_23_P117037	0.00210006	0.0374051	1.18521	up	1.18521	0.24514	LETMD1
A_23_P114808	0.00210078	0.0374051	1.57479	down	-1.57479	-0.655162	MECR
A_23_P253046	0.00210144	0.0374051	1.78834	down	-1.78834	-0.838623	UGP2
A_23_P61050	0.00210165	0.0374051	1.53537	up	1.53537	0.618589	MLKL
A_23_P107454	0.00210293	0.0374051	2.31413	down	-2.31413	-1.21047	KRTAP3-1
A_33_P3317321	0.00210329	0.0374051	1.61294	down	-1.61294	-0.689689	TPMT
A_23_P134714	0.00210522	0.03742	1.87701	down	-1.87701	-0.908438	HRSP12
A_32_P90210	0.00210671	0.037427	2.15303	down	-2.15303	-1.10637	TAF9
A_33_P3259393	0.00210791	0.0374289	2.1081	down	-2.1081	-1.07594	HAPLN3
A_23_P122144	0.00210903	0.0374292	1.20702	down	-1.20702	-0.271451	UGT3A1
A_23_P158277	0.00211265	0.037474	1.8345	up	1.8345	0.875386	TMCO4
A_33_P3385101	0.00211603	0.0375145	1.22435	down	-1.22435	-0.292015	TOLLIP
A_32_P209094	0.00211807	0.0375225	2.08892	down	-2.08892	-1.06276	FGGY
A_24_P413920	0.00211867	0.0375225	1.59331	down	-1.59331	-0.672024	FAM84A
A_24_P693321	0.00212168	0.0375274	3.97838	up	3.97838	1.99218	LOC100190986
A_33_P3379669	0.00212284	0.0375274	2.48098	down	-2.48098	-1.31091	RNF208
A_23_P95823	0.00212442	0.0375274	1.32237	down	-1.32237	-0.403125	NSMCE1
A_33_P3354414	0.00212444	0.0375274	1.99668	down	-1.99668	-0.9976	AOX1
A_23_P202206	0.00213387	0.0375899	1.93412	down	-1.93412	-0.951678	GSTO2
A_23_P101950	0.00213501	0.0375899	1.16798	down	-1.16798	-0.224012	MDH1
A_23_P58579	0.00213584	0.0375899	2.77396	down	-2.77396	-1.47194	TRIM52
A_23_P201002	0.00213797	0.0375899	1.72869	up	1.72869	0.789675	RNF220
A_24_P235049	0.00214215	0.0375899	1.42679	down	-1.42679	-0.512773	MTHFD1L
A_23_P367899	0.00214302	0.0375899	1.70174	up	1.70174	0.767011	EPOR
A_33_P3240392	0.00214331	0.0375899	3.05545	up	3.05545	1.61139	FOXO3
A_23_P166336	0.00214353	0.0375899	1.64493	down	-1.64493	-0.718022	TMEM191A
A_23_P108662	0.00214454	0.0375899	1.95603	up	1.95603	0.967932	MOGS
A_24_P142269	0.00214502	0.0375899	1.46824	down	-1.46824	-0.554087	HIRIP3
A_24_P39454	0.00214697	0.0375899	6.22778	up	6.22778	2.63872	INO80
A_33_P3213259	0.002147	0.0375899	1.85314	up	1.85314	0.889972	MGC2752
A_33_P3323218	0.00214893	0.0375899	1.52116	down	-1.52116	-0.605175	ALS2CR8
A_33_P3262012	0.00214907	0.0375899	1.30859	down	-1.30859	-0.388012	CHPF
A_24_P934563	0.00214956	0.0375899	2.11297	down	-2.11297	-1.07927	MTCH2
A_23_P36939	0.00215166	0.0375899	9.92632	up	9.92632	3.31126	NUFIP1
A_23_P105571	0.00215367	0.0375899	1.85159	down	-1.85159	-0.888765	CHPT1
A_33_P3393412	0.00215534	0.0375899	2.62623	down	-2.62623	-1.39299	KRTAP5-5
A_24_P333802	0.00215556	0.0375899	1.5953	down	-1.5953	-0.673827	MAGT1
A_23_P372771	0.00215563	0.0375899	3.76759	down	-3.76759	-1.91364	C15orf17
A_33_P3300635	0.00215577	0.0375899	1.78954	down	-1.78954	-0.839592	PFKFB2
A_23_P39453	0.00215822	0.0375899	1.39947	down	-1.39947	-0.484876	MEX3D
A_33_P3407880	0.002159	0.0375899	1.65252	down	-1.65252	-0.724667	ANKRD22
A_24_P176255	0.00215955	0.0375899	4.44408	up	4.44408	2.15189	GABPB1
A_23_P149419	0.0021598	0.0375899	3.34074	up	3.34074	1.74017	GPATCH3
A_23_P92320	0.00216153	0.0375899	1.44985	up	1.44985	0.535903	NUP54
A_23_P28652	0.00216408	0.0375899	1.64814	down	-1.64814	-0.72084	C2orf28
A_33_P3305158	0.00216552	0.0375899	1.46493	down	-1.46493	-0.550833	ZNF621
A_32_P489130	0.00216612	0.0375899	3.09446	up	3.09446	1.62969	BRWD3
A_23_P255104	0.00216892	0.0375899	8.83231	up	8.83231	3.14279	LHFPL2
A_33_P3221293	0.00216916	0.0375899	1.94685	down	-1.94685	-0.961142	DFNA5
A_33_P3665553	0.00216971	0.0375899	2.31552	up	2.31552	1.21133	LOC100233156
A_23_P112311	0.002171	0.0375899	3.6071	up	3.6071	1.85084	TRIM32
A_32_P120791	0.00217241	0.0375899	3.44603	down	-3.44603	-1.78494	LOC727916
A_23_P126075	0.00217267	0.0375899	1.62122	up	1.62122	0.697084	KCNK1
A_23_P335428	0.00217492	0.0375899	1.42372	down	-1.42372	-0.509668	HIBADH
A_23_P7655	0.00217763	0.0375899	2.19252	up	2.19252	1.13259	BNIP1
A_24_P360269	0.00217998	0.0375899	1.44737	down	-1.44737	-0.533436	RNASET2
A_23_P317691	0.00218165	0.0375899	3.04051	up	3.04051	1.60431	UIMC1
A_23_P311358	0.00218353	0.0375899	3.81078	up	3.81078	1.93008	ZNF282
A_33_P3330236	0.00218554	0.0375899	1.80317	down	-1.80317	-0.850533	ABCD1
A_33_P3400477	0.0021863	0.0375899	3.77803	up	3.77803	1.91764	STIL
A_23_P170774	0.00218689	0.0375899	3.4789	up	3.4789	1.79863	E2F6
A_23_P120921	0.00218862	0.0375899	1.2668	up	1.2668	0.341184	ANKRD54
A_24_P208045	0.00218956	0.0375899	1.75072	up	1.75072	0.807947	EDEM3
A_23_P29594	0.00218957	0.0375899	1.49277	down	-1.49277	-0.577992	RPL39L
A_33_P3279798	0.00219036	0.0375899	1.72504	down	-1.72504	-0.786633	ATP5S
A_32_P142818	0.00219192	0.0375899	2.39148	up	2.39148	1.2579	DLX1
A_33_P3399090	0.00219251	0.0375899	2.1931	up	2.1931	1.13297	DIXDC1
A_23_P87013	0.00219332	0.0375899	2.54158	down	-2.54158	-1.34573	TAGLN
A_23_P110941	0.0021942	0.0375899	2.25979	down	-2.25979	-1.17619	GSTA4
A_23_P61823	0.00219468	0.0375899	1.22033	up	1.22033	0.287266	RAB24
A_23_P33607	0.0021959	0.0375899	1.72628	up	1.72628	0.787664	C17orf42
A_23_P37914	0.00219661	0.0375899	1.96771	down	-1.96771	-0.97652	SLC5A11
A_23_P319565	0.00219715	0.0375899	5.09091	up	5.09091	2.34792	PGBD3
A_33_P3377209	0.00219726	0.0375899	1.53699	down	-1.53699	-0.620107	ENSA
A_23_P132263	0.00220246	0.0376599	10.452	up	10.452	3.38571	EIF4ENIF1
A_33_P3327165	0.00220658	0.037667	1.33886	up	1.33886	0.421008	CCDC18
A_33_P3338733	0.00220697	0.037667	3.55002	up	3.55002	1.82783	MITF
A_32_P75425	0.002207	0.037667	3.5938	up	3.5938	1.84551	FLJ14186
A_33_P3230166	0.00220882	0.037667	1.69272	down	-1.69272	-0.759344	NALCN
A_24_P118247	0.00220899	0.037667	1.71859	down	-1.71859	-0.78123	CTU2
A_24_P500891	0.00220948	0.037667	1.30616	down	-1.30616	-0.385335	AK2
A_23_P341065	0.00221399	0.0377251	1.24506	down	-1.24506	-0.31621	SELO
A_23_P53152	0.00221667	0.0377385	1.32385	down	-1.32385	-0.40474	AKIP1
A_33_P3363012	0.00221699	0.0377385	1.75722	up	1.75722	0.813298	PRPF19
A_23_P379746	0.00222067	0.0377641	6.80002	up	6.80002	2.76554	DENND5B
A_23_P151093	0.00222734	0.0378097	1.63078	up	1.63078	0.705559	YARS2
A_24_P928901	0.00222753	0.0378097	1.77194	down	-1.77194	-0.825333	SLC31A1
A_33_P3349469	0.00222861	0.0378097	1.63845	up	1.63845	0.712336	ATAD3A
A_23_P71328	0.00222891	0.0378097	1.67987	down	-1.67987	-0.748349	MATN2
A_33_P3322724	0.00223285	0.0378577	2.69649	up	2.69649	1.43108	POLR3A
A_24_P216765	0.00223462	0.0378664	1.20342	down	-1.20342	-0.267142	TOMM20
A_23_P16096	0.00223558	0.0378664	2.16382	up	2.16382	1.11358	PPAN
A_33_P3379391	0.00223962	0.0379093	4.586	down	-4.586	-2.19724	H2AFJ
A_33_P3231472	0.00224285	0.037922	3.68079	down	-3.68079	-1.88002	TOR1B
A_24_P167970	0.00224381	0.037922	2.64242	up	2.64242	1.40186	TBX6
A_33_P3212645	0.00224593	0.037922	1.27813	down	-1.27813	-0.354034	NOTCH2NL
A_33_P3354267	0.00224855	0.037922	1.34418	up	1.34418	0.426723	AKIRIN1
A_23_P56567	0.00224875	0.037922	2.32612	up	2.32612	1.21792	GEMIN6
A_33_P3228285	0.00225064	0.037922	2.12876	up	2.12876	1.09002	ANKRD13D
A_33_P3261818	0.00225091	0.037922	1.38559	down	-1.38559	-0.470503	MDH1
A_23_P55421	0.00225107	0.037922	1.40091	up	1.40091	0.486365	CBX8
A_23_P393620	0.00225303	0.0379363	1.95707	down	-1.95707	-0.968697	TFPI2
A_23_P114929	0.00225554	0.0379376	1.14881	down	-1.14881	-0.200135	BRP44
A_23_P217384	0.00225678	0.0379376	2.47888	down	-2.47888	-1.30969	AP1S2
A_33_P3297345	0.00225754	0.0379376	1.74805	down	-1.74805	-0.805745	TTC24
A_33_P3364582	0.00226016	0.0379495	1.34956	down	-1.34956	-0.432492	TNXB
A_33_P3349552	0.00226047	0.0379495	1.46386	down	-1.46386	-0.549782	CASKIN1
A_32_P156892	0.00226202	0.0379568	1.91177	down	-1.91177	-0.934911	ST13
A_33_P3351249	0.00226416	0.0379741	1.74468	down	-1.74468	-0.802965	CXCL16
A_23_P207280	0.00226945	0.0379748	1.67572	up	1.67572	0.744777	APPBP2
A_23_P141315	0.0022695	0.0379748	2.16503	up	2.16503	1.11439	NLE1
A_33_P3402171	0.00226992	0.0379748	1.74712	down	-1.74712	-0.804977	EIF2S1
A_23_P134935	0.00227139	0.0379748	2.75734	up	2.75734	1.46328	DUSP4
A_23_P201047	0.00227144	0.0379748	1.79819	down	-1.79819	-0.846546	THBS3
A_23_P33759	0.00227347	0.0379748	1.33431	down	-1.33431	-0.416097	DHRS3
A_23_P413888	0.00227379	0.0379748	1.62762	down	-1.62762	-0.702763	SLC35F1
A_24_P106681	0.00227827	0.0380242	1.13836	up	1.13836	0.186961	YWHAG
A_33_P3367606	0.00228076	0.0380348	5.49519	down	-5.49519	-2.45817	FLJ13224
A_23_P251795	0.00228113	0.0380348	1.40399	down	-1.40399	-0.489537	GPC2
A_23_P76015	0.00228231	0.038036	1.38563	up	1.38563	0.470547	ARHGEF17
A_33_P3266265	0.00228446	0.0380532	19.4505	up	19.4505	4.28174	FAM108B1
A_23_P250619	0.00228706	0.0380751	2.71842	up	2.71842	1.44277	ZDHHC14
A_23_P75647	0.00229177	0.0381192	1.57697	down	-1.57697	-0.657155	HYOU1
A_24_P289404	0.00229531	0.0381205	1.31757	down	-1.31757	-0.397876	RPS26
A_33_P3362371	0.00229546	0.0381205	1.68133	down	-1.68133	-0.749604	RTN3
A_23_P16762	0.00229621	0.0381205	1.20798	up	1.20798	0.272593	PRPF40A
A_24_P16610	0.00229631	0.0381205	5.45184	up	5.45184	2.44674	ZNRF1
A_23_P61426	0.00230033	0.0381324	1.50131	down	-1.50131	-0.586222	MSRA
A_33_P3237359	0.00230075	0.0381324	1.65903	down	-1.65903	-0.730342	HMGB3
A_23_P429977	0.0023014	0.0381324	1.29558	down	-1.29558	-0.373593	KCNQ1
A_33_P3258782	0.00230215	0.0381324	2.37885	down	-2.37885	-1.25026	AP1S2
A_24_P921366	0.0023026	0.0381324	1.69396	down	-1.69396	-0.760396	CALD1
A_23_P4754	0.00230543	0.0381335	1.16577	up	1.16577	0.221288	CLPP
A_23_P152420	0.00230619	0.0381335	4.16191	up	4.16191	2.05725	KIAA0182
A_23_P204579	0.00230814	0.0381335	3.89237	up	3.89237	1.96065	TDG
A_23_P61531	0.00230919	0.0381335	1.46629	down	-1.46629	-0.552175	GLB1
A_23_P52266	0.00231001	0.0381335	2.16308	up	2.16308	1.11308	IFIT1
A_23_P115955	0.00231098	0.0381335	1.3031	up	1.3031	0.381948	MRPL21
A_23_P375165	0.00231264	0.0381335	3.49757	up	3.49757	1.80635	TEX19
A_33_P3238196	0.00231287	0.0381335	2.31719	up	2.31719	1.21238	ZNF33A
A_24_P161959	0.00231289	0.0381335	1.56892	down	-1.56892	-0.64977	TMEM179B
A_23_P212497	0.00231653	0.0381335	1.43439	down	-1.43439	-0.520435	ACAD11
A_23_P20876	0.00231748	0.0381335	2.25351	up	2.25351	1.17217	PTPDC1
A_32_P149174	0.00231977	0.0381335	2.4898	down	-2.4898	-1.31603	C6orf226
A_23_P75255	0.00232116	0.0381335	1.48068	down	-1.48068	-0.566257	VPS26A
A_24_P133488	0.00232197	0.0381335	3.44494	up	3.44494	1.78448	CDCA4
A_24_P168574	0.00232198	0.0381335	1.45651	down	-1.45651	-0.542515	GNAS
A_23_P16058	0.00232381	0.0381335	2.08374	down	-2.08374	-1.05917	ZNF296
A_24_P79241	0.00232447	0.0381335	3.50452	up	3.50452	1.80922	UBOX5
A_33_P3378531	0.00232482	0.0381335	1.55442	up	1.55442	0.636372	AS3MT
A_24_P413884	0.00232511	0.0381335	7.91637	up	7.91637	2.98484	CENPA
A_33_P3220105	0.00232653	0.0381335	1.88731	down	-1.88731	-0.916333	LOC644246
A_23_P122937	0.0023283	0.0381335	1.30424	down	-1.30424	-0.383206	ELMO1
A_23_P45999	0.00232974	0.0381335	1.64341	down	-1.64341	-0.716697	FBXO2
A_23_P99204	0.0023317	0.0381335	2.65066	up	2.65066	1.40635	C12orf47
A_23_P340333	0.00233237	0.0381335	2.85925	up	2.85925	1.51564	ITPRIP
A_24_P80135	0.0023324	0.0381335	1.58307	down	-1.58307	-0.662728	PTPN18
A_23_P159382	0.00233279	0.0381335	1.24735	up	1.24735	0.318862	SEC24D
A_23_P54179	0.00233403	0.0381355	3.21582	up	3.21582	1.68519	ZNF410
A_23_P57588	0.00233607	0.0381506	1.94401	up	1.94401	0.959036	GTSE1
A_23_P94660	0.00233885	0.0381778	1.5069	up	1.5069	0.591585	TBC1D13
A_23_P17074	0.00234264	0.0382064	1.58461	down	-1.58461	-0.664126	CCDC115
A_32_P40377	0.00234284	0.0382064	1.56344	up	1.56344	0.64472	LOC389906
A_23_P55601	0.00234441	0.0382138	9.1616	up	9.1616	3.1956	ZNF236
A_23_P200780	0.00234617	0.0382242	8.80749	up	8.80749	3.13873	TGFBR3
A_33_P3263387	0.00234804	0.0382365	3.54431	up	3.54431	1.8255	TTLL4
A_33_P3304888	0.00234957	0.038237	2.76628	up	2.76628	1.46795	USP6
A_24_P132099	0.00235139	0.038237	1.44325	down	-1.44325	-0.529319	HMGN3
A_32_P150876	0.00235286	0.038237	2.8043	down	-2.8043	-1.48764	LOC339290
A_24_P236522	0.00235494	0.038237	2.31094	down	-2.31094	-1.20848	CD2BP2
A_23_P211748	0.00235623	0.038237	2.41898	up	2.41898	1.2744	GTF2E1
A_23_P145957	0.00235647	0.038237	1.40337	down	-1.40337	-0.488893	TPK1
A_23_P355364	0.00235652	0.038237	3.2939	up	3.2939	1.7198	LRCH3
A_33_P3378171	0.00235779	0.038237	1.80322	down	-1.80322	-0.850573	LOC400940
A_33_P3335228	0.00236008	0.038237	1.63572	up	1.63572	0.709929	MIPOL1
A_32_P514790	0.00236031	0.038237	3.17095	up	3.17095	1.66492	UNK
A_32_P110243	0.00236038	0.038237	1.2521	down	-1.2521	-0.324346	RPS20P27
A_24_P345377	0.00236387	0.0382754	2.5042	up	2.5042	1.32435	GOLPH3L
A_33_P3405068	0.00236667	0.0382935	4.39057	up	4.39057	2.13441	NAV1
A_23_P118	0.00236818	0.0382935	2.45825	down	-2.45825	-1.29763	EXTL2
A_33_P3358938	0.0023686	0.0382935	2.14501	up	2.14501	1.10098	CLOCK
A_23_P24723	0.00237033	0.0382935	2.45488	up	2.45488	1.29565	TMEM138
A_33_P3236082	0.00237108	0.0382935	1.5192	up	1.5192	0.60331	NSDHL
A_24_P374634	0.00237259	0.0382935	1.58355	down	-1.58355	-0.663165	STAU2
A_23_P71752	0.00237283	0.0382935	2.68002	up	2.68002	1.42224	ZFAND5
A_33_P3314525	0.00237426	0.0382985	1.85371	up	1.85371	0.890412	CRYM-AS1
A_24_P287826	0.00237761	0.0383344	3.00455	up	3.00455	1.58715	RFWD3
A_32_P2392	0.00238025	0.0383487	1.694	down	-1.694	-0.760431	GOLGA8A
A_33_P3361112	0.00238074	0.0383487	1.74805	down	-1.74805	-0.805743	ABCG8
A_24_P865	0.00238215	0.0383533	3.71268	up	3.71268	1.89246	C6orf204
A_24_P379512	0.00238406	0.038366	1.8185	down	-1.8185	-0.862748	PIGK
A_33_P3211569	0.00239069	0.0384307	1.63827	down	-1.63827	-0.712169	ERBB3
A_33_P3368139	0.00239123	0.0384307	7.40679	up	7.40679	2.88885	MAP3K1
A_24_P203678	0.00239831	0.0385229	1.52983	down	-1.52983	-0.613375	ACAT1
A_24_P296587	0.00239972	0.0385275	1.98434	down	-1.98434	-0.988659	DLX3
A_33_P3599591	0.00240246	0.0385533	6.73405	up	6.73405	2.75147	PAPPA
A_24_P304449	0.0024053	0.0385808	2.05976	down	-2.05976	-1.04247	MLEC
A_23_P403898	0.00240786	0.0385943	3.77904	up	3.77904	1.91802	PTPN3
A_23_P22382	0.00240901	0.0385943	1.84981	up	1.84981	0.887374	TBC1D10B
A_24_P48248	0.00241015	0.0385943	2.32923	up	2.32923	1.21985	C17orf53
A_23_P143484	0.00241292	0.0385943	1.84876	down	-1.84876	-0.88656	PIGP
A_24_P330971	0.00241451	0.0385943	1.09945	up	1.09945	0.136775	EIF3K
A_32_P128701	0.00241715	0.0385943	6.2251	up	6.2251	2.6381	USP53
A_33_P3211734	0.00241764	0.0385943	1.44385	down	-1.44385	-0.529921	SIKE1
A_33_P3619171	0.00241823	0.0385943	5.57253	down	-5.57253	-2.47833	PMAIP1
A_23_P26358	0.00241874	0.0385943	2.7071	up	2.7071	1.43675	SMG1
A_23_P46907	0.00241932	0.0385943	1.8599	down	-1.8599	-0.895223	MICU1
A_23_P207020	0.00242007	0.0385943	1.43197	up	1.43197	0.518	WDR45L
A_23_P56922	0.00242015	0.0385943	1.33632	up	1.33632	0.418265	HSPE1
A_24_P20383	0.00242082	0.0385943	1.92972	down	-1.92972	-0.94839	ARPC4
A_33_P3315554	0.0024235	0.0386128	2.66541	up	2.66541	1.41436	ANKMY1
A_23_P204252	0.00242509	0.0386128	1.78848	down	-1.78848	-0.838731	M6PR
A_23_P211522	0.00242537	0.0386128	1.55248	down	-1.55248	-0.63457	SYNGR1
A_33_P3315600	0.00242869	0.0386387	1.86135	up	1.86135	0.896347	YY1
A_23_P42649	0.00243115	0.0386387	1.40614	down	-1.40614	-0.491741	POLR2J
A_23_P253301	0.0024325	0.0386387	1.90698	down	-1.90698	-0.93129	PFN2
A_33_P3389023	0.00243264	0.0386387	1.6073	down	-1.6073	-0.684642	SRD5A3
A_33_P3330503	0.0024351	0.0386387	2.31687	down	-2.31687	-1.21218	ALDH7A1
A_23_P93629	0.00243676	0.0386387	4.58303	up	4.58303	2.1963	TRIM24
A_23_P8055	0.0024372	0.0386387	1.61477	down	-1.61477	-0.691325	NRM
A_24_P62783	0.00243742	0.0386387	2.06857	down	-2.06857	-1.04863	FABP3
A_33_P3229122	0.00243793	0.0386387	2.56536	up	2.56536	1.35916	HIST1H2BF
A_23_P253200	0.00243929	0.0386387	2.12543	down	-2.12543	-1.08776	RPL15
A_23_P212284	0.00243944	0.0386387	2.86019	up	2.86019	1.51611	POC1A
A_33_P3361851	0.00244105	0.0386464	1.48502	down	-1.48502	-0.570483	RAB7A
A_23_P131846	0.00244474	0.0386868	4.12991	down	-4.12991	-2.04611	SNAI1
A_23_P418493	0.00244706	0.0386891	1.64708	down	-1.64708	-0.719908	ATPAF2
A_23_P408473	0.00244826	0.0386891	1.36067	down	-1.36067	-0.444313	HEATR7A
A_24_P210399	0.002449	0.0386891	1.78633	down	-1.78633	-0.836997	TM9SF2
A_23_P10385	0.00244941	0.0386891	4.13846	up	4.13846	2.04909	DTL
A_23_P46275	0.00245211	0.0387139	1.52833	down	-1.52833	-0.611952	ATP5F1
A_33_P3381483	0.00245444	0.0387327	1.84515	up	1.84515	0.88374	ZNF331
A_33_P3417620	0.00246184	0.0387332	4.34515	down	-4.34515	-2.11941	ZRSR2
[truncated: 1,769 more rows]
