# Supplementary material for: Cytotoxic and Pathogenic Properties of Klebsiella oxytoca Isolated from Laboratory Animals
Source: PLoS One. 2014 Jul 24;9(7):e100542. doi: 10.1371/journal.pone.0100542 (PMC4109914; doi:10.1371/journal.pone.0100542)
Supplement: Table S2 — The most significant Gene Ontology functional annotations. The most significant functional annotations implicated by the differentially expressed genes include regulation of RNA metabolic process (padjusted = 1.03×10−35), regulation of nitrogen compound metabolic process (padjusted = 1.46×10−30), negative regulation of apoptosis (padjusted = 1.2×10−3), response to DNA damage stimulus (padjusted = 1.75×10−3), and cell cycle (padjusted = 0.003). (XLSX) [file pone.0100542.s008.xlsx]

## Sheet: Sheet1
GO ID	GO ACCESSION	GO Term	p-value	corrected p-value	Count in Selection	% Count in Selection	Count in Total	% Count in Total
64	GO:0000087	M phase of mitotic cell cycle	1.85e-05	0.0077	38	3.8736	297	1.713
96	GO:0000122	negative regulation of transcription from RNA polymerase II promoter	8.86e-14	1.19e-10	72	7.33945	387	2.23209
97	GO:0000123	histone acetyltransferase complex	0.000171	0.06116	3	0.30581	63	0.363364
214	GO:0000278	mitotic cell cycle	0.000223	0.075226	55	5.60652	572	3.29911
215	GO:0000279	M phase	1.26e-05	0.005388	38	3.8736	429	2.47433
216	GO:0000280	nuclear division	9.31e-06	0.004059	27	2.75229	289	1.66686
491	GO:0000777	condensed chromosome kinetochore	8.51e-05	0.032544	13	1.32518	74	0.426808
493	GO:0000779	condensed chromosome, centromeric region	0.000192	0.065799	13	1.32518	79	0.455647
499	GO:0000785|GO:0005717	chromatin	1.47e-05	0.006192	23	2.34455	266	1.5342
500	GO:0000786|GO:0005718	nucleosome	0.000118	0.04374	14	1.42711	61	0.351828
590	GO:0000940	condensed chromosome outer kinetochore	5.52e-05	0.021689	4	0.407747	11	0.063444
720	GO:0001071	nucleic acid binding transcription factor activity	7.67e-10	5.39e-07	115	11.7227	934	5.38701
1257	GO:0002039	p53 binding	8.7e-06	0.003853	13	1.32518	43	0.24801
2547	GO:0003676	nucleic acid binding	1.57e-32	5.89e-29	302	30.7849	3168	18.272
2548	GO:0003677	DNA binding	1.2e-31	4.2e-28	267	27.2171	2231	12.8677
2552	GO:0003682	chromatin binding	8.89e-09	5.75e-06	39	3.97553	218	1.25735
2556	GO:0003690	double-stranded DNA binding	0.000206	0.070159	19	1.9368	147	0.847849
2563	GO:0003700|GO:0000130	sequence-specific DNA binding transcription factor activity	7.17e-10	5.17e-07	115	11.7227	933	5.38124
2573	GO:0003712	transcription cofactor activity	7.39e-08	4.42e-05	58	5.91233	394	2.27246
2574	GO:0003713	transcription coactivator activity	0.000188	0.065739	31	3.16004	239	1.37847
2575	GO:0003714	transcription corepressor activity	6.44e-05	0.024798	26	2.65036	154	0.888222
3798	GO:0005488	binding	1.32e-10	1.09e-07	774	78.8991	11570	66.732
3811	GO:0005515|GO:0045308	protein binding	1.71e-06	0.000873	455	46.3813	6615	38.1532
3880	GO:0005622	intracellular	3.87e-18	7.24e-15	806	82.1611	11733	67.6722
3890	GO:0005634	nucleus	1.83e-36	1.68e-32	621	63.3028	5602	32.3105
3900	GO:0005654	nucleoplasm	6.05e-13	6.94e-10	140	14.2712	1373	7.91902
3910	GO:0005667	transcription factor complex	5.16e-06	0.002337	32	3.26198	264	1.52267
3934	GO:0005694	chromosome	2.96e-05	0.012061	49	4.9949	566	3.26451
3958	GO:0005730	nucleolus	1.48e-08	9.24e-06	163	16.6157	1446	8.34006
4021	GO:0005813	centrosome	5.84e-05	0.022802	45	4.58716	351	2.02446
4023	GO:0005815	microtubule organizing center	1.25e-05	0.005388	54	5.50459	449	2.58969
4292	GO:0006139|GO:0055134	nucleobase, nucleoside, nucleotide and nucleic acid metabolic process	2.52e-10	2.05e-07	214	21.8145	3255	18.7738
4394	GO:0006259|GO:0055132	DNA metabolic process	3.31e-06	0.001589	44	4.48522	602	3.47214
4413	GO:0006281	DNA repair	2.53e-06	0.001259	43	4.38328	359	2.0706
4447	GO:0006325	chromatin organization	8.49e-12	8.23e-09	44	4.48522	467	2.69351
4461	GO:0006350|GO:0061018	transcription	3.76e-15	5.15e-12	154	15.6983	1319	7.60757
4462	GO:0006351|GO:0061022	transcription, DNA-dependent	7.02e-10	5.17e-07	61	6.21814	586	3.37986
4466	GO:0006355	regulation of transcription, DNA-dependent	1.65e-39	4.64e-35	359	36.5953	2576	14.8575
4468	GO:0006357	regulation of transcription from RNA polymerase II promoter	9.67e-17	1.51e-13	135	13.7615	968	5.58311
4476	GO:0006366	transcription from RNA polymerase II promoter	1.82e-07	0.000102	45	4.58716	442	2.54931
4560	GO:0006479	protein methylation	0.000192	0.065799	5	0.509684	79	0.455647
4848	GO:0006807	nitrogen compound metabolic process	8.5e-09	5.56e-06	228	23.2416	3734	21.5365
4979	GO:0006974|GO:0034984	response to DNA damage stimulus	3.69e-06	0.001759	58	5.91233	532	3.0684
4997	GO:0006996	organelle organization	1.65e-08	1.02e-05	77	7.84913	1649	9.5109
5039	GO:0007049	cell cycle	7.76e-06	0.00346	87	8.8685	1038	5.98685
5056	GO:0007067	mitosis	9.31e-06	0.004059	27	2.75229	289	1.66686
5635	GO:0008134	transcription factor binding	6.21e-11	5.29e-08	88	8.97044	634	3.65671
5695	GO:0008213	protein alkylation	0.000192	0.065799	5	0.509684	79	0.455647
5737	GO:0008270	zinc ion binding	5.42e-30	1.79e-26	278	28.3384	1922	11.0855
6374	GO:0009059|GO:0043284	macromolecule biosynthetic process	3.4e-10	2.69e-07	154	15.6983	2003	11.5527
6999	GO:0009790|GO:0009795	embryo development	0.00027	0.088597	15	1.52905	741	4.27385
7088	GO:0009889	regulation of biosynthetic process	2.63e-33	1.23e-29	361	36.7992	3220	18.5719
7089	GO:0009890	negative regulation of biosynthetic process	6.4e-18	1.12e-14	122	12.4363	874	5.04095
7090	GO:0009891	positive regulation of biosynthetic process	7.1e-10	5.17e-07	119	12.1305	1183	6.82316
7091	GO:0009892	negative regulation of metabolic process	1.69e-18	3.51e-15	129	13.1499	1172	6.75972
7092	GO:0009893	positive regulation of metabolic process	2.1e-09	1.46e-06	122	12.4363	1616	9.32057
7638	GO:0010467	gene expression	2.68e-10	2.15e-07	176	17.9409	2168	12.5043
7639	GO:0010468	regulation of gene expression	2.34e-38	3.78e-34	371	37.8186	3122	18.0067
7722	GO:0010556	regulation of macromolecule biosynthetic process	2.09e-36	1.68e-32	361	36.7992	3039	17.528
7723	GO:0010557	positive regulation of macromolecule biosynthetic process	4.59e-10	3.49e-07	119	12.1305	1123	6.4771
7724	GO:0010558	negative regulation of macromolecule biosynthetic process	3.66e-18	7.09e-15	122	12.4363	841	4.85062
7769	GO:0010604	positive regulation of macromolecule metabolic process	1.13e-10	9.47e-08	122	12.4363	1515	8.73803
7770	GO:0010605	negative regulation of macromolecule metabolic process	7.66e-20	2.05e-16	129	13.1499	1090	6.28677
7793	GO:0010628	positive regulation of gene expression	3.34e-12	3.35e-09	122	12.4363	998	5.75614
7794	GO:0010629	negative regulation of gene expression	1.37e-20	3.85e-17	129	13.1499	790	4.55647
8102	GO:0010941	regulation of cell death	0.000263	0.08741	47	4.79103	1116	6.43673
8865	GO:0015630	microtubule cytoskeleton	4.41e-06	0.002066	60	6.11621	786	4.53339
9243	GO:0016043	cellular component organization	2.88e-07	0.00016	87	8.8685	3482	20.0831
9266	GO:0016070	RNA metabolic process	1.53e-06	0.000805	82	8.35882	1393	8.03438
9489	GO:0016363	nuclear matrix	4.5e-06	0.00209	18	1.83486	73	0.42104
9555	GO:0016481|GO:0061021	negative regulation of transcription	3.02e-19	7.72e-16	122	12.4363	720	4.15273
9618	GO:0016563|GO:0003710	transcription activator activity	0.000188	0.065739	31	3.16004	239	1.37847
9619	GO:0016564	transcription repressor activity	6.44e-05	0.024798	26	2.65036	154	0.888222
9623	GO:0016568	chromatin modification	2.56e-11	2.25e-08	44	4.48522	381	2.19748
9624	GO:0016569	covalent chromatin modification	1.73e-07	9.83e-05	4	0.407747	224	1.29196
9625	GO:0016570	histone modification	3.38e-07	0.000185	4	0.407747	221	1.27466
9626	GO:0016571	histone methylation	7.4e-06	0.003326	4	0.407747	55	0.317222
11197	GO:0019219	regulation of nucleobase, nucleoside, nucleotide and nucleic acid metabolic process	1.2e-35	7.46e-32	361	36.7992	3202	18.4681
11200	GO:0019222	regulation of metabolic process	3.42e-29	1.07e-25	371	37.8186	4914	28.3424
12447	GO:0022402	cell cycle process	0.000104	0.038996	39	3.97553	808	4.66028
12448	GO:0022403	cell cycle phase	0.00011	0.040981	38	3.8736	677	3.90472
13042	GO:0030528	transcription regulator activity	1.16e-07	6.75e-05	58	5.91233	399	2.3013
13778	GO:0031323	regulation of cellular metabolic process	3.76e-33	1.63e-29	361	36.7992	4137	23.8609
13779	GO:0031324	negative regulation of cellular metabolic process	1.25e-17	2.06e-14	122	12.4363	1079	6.22332
13780	GO:0031325	positive regulation of cellular metabolic process	5.22e-10	3.91e-07	119	12.1305	1544	8.90529
13781	GO:0031326	regulation of cellular biosynthetic process	8.11e-34	4.15e-30	361	36.7992	3193	18.4162
13782	GO:0031327	negative regulation of cellular biosynthetic process	9.02e-18	1.54e-14	122	12.4363	859	4.95444
13783	GO:0031328	positive regulation of cellular biosynthetic process	4.58e-10	3.49e-07	119	12.1305	1165	6.71934
14416	GO:0031974	membrane-enclosed lumen	5.56e-12	5.48e-09	266	27.1152	2945	16.9858
14423	GO:0031981	nuclear lumen	6.25e-18	1.12e-14	266	27.1152	2453	14.1481
15211	GO:0032774	RNA biosynthetic process	7.65e-10	5.39e-07	61	6.21814	587	3.38563
15427	GO:0032991	macromolecular complex	0.000175	0.062381	92	9.37819	3528	20.3484
15479	GO:0033044	regulation of chromosome organization	0.000218	0.073661	1	0.101937	72	0.415273
15985	GO:0033554	cellular response to stress	4.74e-06	0.002183	59	6.01427	852	4.91406
16816	GO:0034399	nuclear periphery	2.53e-05	0.010388	18	1.83486	82	0.47295
16925	GO:0034508	centromere complex assembly	4.07e-06	0.001921	5	0.509684	8	0.046141
17036	GO:0034621	cellular macromolecular complex subunit organization	1.39e-06	0.000737	6	0.611621	568	3.27604
17037	GO:0034622	cellular macromolecular complex assembly	2.93e-06	0.001434	6	0.611621	380	2.19172
17056	GO:0034641	cellular nitrogen compound metabolic process	7.06e-09	4.78e-06	226	23.0377	3618	20.8675
17060	GO:0034645|GO:0034961	cellular macromolecule biosynthetic process	3.83e-10	2.99e-07	154	15.6983	1983	11.4373
17123	GO:0034708	methyltransferase complex	1.27e-08	8.05e-06	16	1.63099	57	0.328758
17499	GO:0035097	histone methyltransferase complex	1.27e-08	8.05e-06	16	1.63099	57	0.328758
18097	GO:0042054	histone methyltransferase activity	2.53e-05	0.010388	3	0.30581	47	0.271081
18960	GO:0042981	regulation of apoptosis	0.000179	0.063121	45	4.58716	1082	6.24063
19042	GO:0043066	negative regulation of apoptosis	2.51e-06	0.001259	30	3.0581	486	2.80309
19043	GO:0043067|GO:0043070	regulation of programmed cell death	0.000157	0.056663	46	4.68909	1090	6.28677
19045	GO:0043069|GO:0043072	negative regulation of programmed cell death	1.76e-06	0.000893	31	3.16004	491	2.83193
19132	GO:0043167	ion binding	1.43e-11	1.34e-08	353	35.9837	3852	22.2171
19134	GO:0043169	cation binding	9.92e-12	9.45e-09	353	35.9837	3842	22.1594
19135	GO:0043170|GO:0043283	macromolecule metabolic process	1.01e-07	5.97e-05	239	24.3629	5021	28.9595
19189	GO:0043226	organelle	3.32e-16	4.79e-13	682	69.5209	9864	56.8924
19190	GO:0043227	membrane-bounded organelle	3.41e-13	4.25e-10	626	63.8124	8879	51.2112
19191	GO:0043228	non-membrane-bounded organelle	7.29e-09	4.82e-06	273	27.8287	3497	20.1696
19192	GO:0043229	intracellular organelle	2.8e-16	4.14e-13	682	69.5209	9845	56.7828
19194	GO:0043231	intracellular membrane-bounded organelle	2.26e-13	2.96e-10	626	63.8124	8866	51.1362
19195	GO:0043232	intracellular non-membrane-bounded organelle	7.29e-09	4.82e-06	273	27.8287	3497	20.1696
19196	GO:0043233	organelle lumen	2.31e-12	2.4e-09	266	27.1152	2901	16.732
19500	GO:0043566	structure-specific DNA binding	0.000268	0.088508	20	2.03874	205	1.18237
19854	GO:0043933|GO:0034600	macromolecular complex subunit organization	6.61e-08	3.99e-05	16	1.63099	965	5.56581
20168	GO:0044249	cellular biosynthetic process	0.000125	0.045815	154	15.6983	2701	15.5785
20179	GO:0044260|GO:0034960	cellular macromolecule metabolic process	2.46e-11	2.19e-08	231	23.5474	4505	25.9834
20285	GO:0044422	organelle part	3.14e-06	0.00152	328	33.4353	6198	35.7481
20287	GO:0044424	intracellular part	1.26e-16	1.91e-13	765	77.9817	11453	66.0572
20290	GO:0044427	chromosomal part	4.44e-05	0.017705	38	3.8736	479	2.76272
20291	GO:0044428	nuclear part	2.1e-17	3.38e-14	266	27.1152	2855	16.4667
20309	GO:0044446	intracellular organelle part	1.07e-06	0.000573	328	33.4353	6123	35.3155
20314	GO:0044451	nucleoplasm part	8.17e-13	9e-10	50	5.09684	746	4.30269
20724	GO:0045449|GO:0061019	regulation of transcription	2.69e-38	3.78e-34	361	36.7992	2732	15.7573
21132	GO:0045892	negative regulation of transcription, DNA-dependent	1.78e-18	3.57e-15	116	11.8247	674	3.88741
21133	GO:0045893	positive regulation of transcription, DNA-dependent	2.15e-11	1.95e-08	108	11.0092	824	4.75257
21174	GO:0045934	negative regulation of nucleobase, nucleoside, nucleotide and nucleic acid metabolic process	6.08e-19	1.42e-15	122	12.4363	797	4.59684
21175	GO:0045935	positive regulation of nucleobase, nucleoside, nucleotide and nucleic acid metabolic process	2.86e-13	3.65e-10	119	12.1305	1045	6.02722
21181	GO:0045941|GO:0061020	positive regulation of transcription	6.74e-13	7.58e-10	119	12.1305	947	5.46199
21184	GO:0045944	positive regulation of transcription from RNA polymerase II promoter	1.65e-06	0.000849	62	6.32008	510	2.94152
22049	GO:0046872	metal ion binding	2.88e-12	2.94e-09	352	35.8817	3797	21.8999
22089	GO:0046914	transition metal ion binding	6.34e-24	1.87e-20	280	28.5423	2198	12.6774
23384	GO:0048285	organelle fission	1.27e-05	0.005388	27	2.75229	302	1.74184
23584	GO:0048518|GO:0043119	positive regulation of biological process	3.44e-05	0.013921	122	12.4363	3019	17.4126
23585	GO:0048519|GO:0043118	negative regulation of biological process	9.84e-13	1.04e-09	147	14.9847	2570	14.8229
23588	GO:0048522|GO:0051242	positive regulation of cellular process	4.87e-06	0.002227	119	12.1305	2761	15.9246
23589	GO:0048523|GO:0051243	negative regulation of cellular process	5.82e-13	6.94e-10	141	14.3731	2343	13.5137
24768	GO:0050789|GO:0050791	regulation of biological process	5.9e-09	4.04e-06	397	40.4689	8449	48.7311
24772	GO:0050794|GO:0051244	regulation of cellular process	5.76e-11	4.98e-08	388	39.5515	7820	45.1032
25142	GO:0051171	regulation of nitrogen compound metabolic process	2.6e-34	1.46e-30	361	36.7992	3276	18.8949
25143	GO:0051172	negative regulation of nitrogen compound metabolic process	1.3e-18	2.92e-15	122	12.4363	804	4.63721
25144	GO:0051173	positive regulation of nitrogen compound metabolic process	6e-13	6.94e-10	119	12.1305	1065	6.14258
25218	GO:0051252	regulation of RNA metabolic process	1.84e-40	1.03e-35	359	36.5953	2644	15.2497
25219	GO:0051253	negative regulation of RNA metabolic process	1.5e-18	3.25e-15	116	11.8247	690	3.9797
25220	GO:0051254	positive regulation of RNA metabolic process	8.99e-13	9.72e-10	108	11.0092	843	4.86215
25242	GO:0051276|GO:0007001|GO:0051277	chromosome organization	1.67e-11	1.54e-08	51	5.19878	610	3.51828
25265	GO:0051301	cell division	0.000142	0.051573	34	3.46585	364	2.09944
25346	GO:0051382|GO:0000069	kinetochore assembly	0.000142	0.051573	4	0.407747	5	0.028838
26876	GO:0060255	regulation of macromolecule metabolic process	3.57e-36	2.51e-32	371	37.8186	3671	21.1731
27169	GO:0060548	negative regulation of cell death	2.87e-06	0.001415	32	3.26198	508	2.92998
27989	GO:0065003	macromolecular complex assembly	3.38e-07	0.000185	16	1.63099	793	4.57377
27990	GO:0065004	protein-DNA complex assembly	1.61e-05	0.006774	5	0.509684	110	0.634445
27993	GO:0065007	biological regulation	1.51e-07	8.63e-05	397	40.4689	8923	51.465
28009	GO:0070013	intracellular organelle lumen	5.32e-13	6.5e-10	266	27.1152	2856	16.4725
29332	GO:0071339	MLL1 complex	1.55e-06	0.000807	11	1.1213	27	0.155727
29815	GO:0071822	protein complex subunit organization	0.000101	0.038201	15	1.52905	741	4.27385
29817	GO:0071824	protein-DNA complex subunit organization	4.25e-05	0.017064	5	0.509684	125	0.72096
29833	GO:0071840	cellular component organization or biogenesis	7.7e-07	0.000416	87	8.8685	3591	20.7117
29834	GO:0071841	cellular component organization or biogenesis at cellular level	1.14e-07	6.7e-05	78	7.95107	2426	13.9924
29835	GO:0071842	cellular component organization at cellular level	2.57e-08	1.57e-05	78	7.95107	2326	13.4156
30741	GO:0080090	regulation of primary metabolic process	4.18e-33	1.68e-29	361	36.7992	3852	22.2171
31167	GO:0090304	nucleic acid metabolic process	3.44e-16	4.83e-13	214	21.8145	2491	14.3673
31365	GO:2000112	regulation of cellular macromolecule biosynthetic process	6.33e-38	7.12e-34	361	36.7992	2974	17.1531
31366	GO:2000113	negative regulation of cellular macromolecule biosynthetic process	4.91e-19	1.2e-15	122	12.4363	813	4.68912
